# Supplementary material for: MOB-suite: software tools for clustering, reconstruction and typing of plasmids from draft assemblies
Source: Microb Genom. 2018 Jul 27;4(8):e000206. doi: 10.1099/mgen.0.000206 (PMC6159552; doi:10.1099/mgen.0.000206)
Supplement: Supplementary File 2 [file mgen-5-206-s002.xlsx]

## Sheet: SupplementalTable1
NucleotideAccession	Length	compartment	MoleculeType	NucleotideDate	Biosample	Run Accession	Species	unicycler_assembly_size	unicycler_per_presence	unicycler_number_contigs	unicycler_num_circular_contigs	unicycler_length_circular_contigs	cbar_unicycler_chr_bases	cbar_unicycler_plasmid_bases	mob-recon_unicycler_chr_bases	mob-recon_unicycler_plasmid_bases	plasmid_spades_chromosome	plasmid_spades_plasmid	pfinder_unicycler_chromosome	pfinder_unicycler_plasmids
AP014565	5051841	chromosome	circular	2017-05-10	SAMD00002684	DRR000944	Salmonella enterica	4863349	96.2688	314	1	2997	4242007	621342	4747046	116303	4847353	15996	4863349	0
AP017610	4920828	chromosome	circular	2017-04-07	SAMD00056130	DRR065946	Escherichia coli	4795359	97.4502	323	0	0	4411269	384090	4700655	94704	4755148	40211	4795359	0
AP017617	5117319	chromosome	circular	2017-04-07	SAMD00056131	DRR065947	Escherichia coli	4919499	96.1343	265	0	0	4483356	436143	4910790	8709	4840981	78518	4919499	0
AP017620	5042704	chromosome	circular	2017-04-07	SAMD00056132	DRR065948	Escherichia coli	4893163	97.0345	263	0	0	4551218	341945	4879458	13705	4748153	145010	4893163	0
CP004027	4634161	chromosome	circular	2015-02-11	SAMN01832085	SRR1029665	Salmonella enterica	4337708	93.6029	550	0	0	3740152	597556	4330083	7625	4200348	137360	4337708	0
CP006053	4730612	chromosome	circular	2016-06-09	SAMN01823701	SRR498276	Salmonella enterica	4658142	98.4681	43	0	0	4653951	4191	4658142	0	4611778	46364	4658142	0
CP007557	5099034	chromosome	circular	2014-07-31	SAMN02713684	SRR1284629	Citrobacter freundii	5025389	98.5557	76	0	0	4908840	116549	4997812	27577	5018299	7090	5025389	0
CP007727	5395263	chromosome	circular	2014-07-31	SAMN01057614	SRR1427234	Klebsiella pneumoniae	5290972	98.067	180	0	0	5045852	245120	5269636	21336	5238464	52508	5290972	0
CP007731	5241638	chromosome	circular	2014-07-31	SAMN02713685	SRR1427243	Klebsiella pneumoniae	5099927	97.2964	152	0	0	4941098	158829	5099927	0	5066521	33406	5099927	0
CP008788	6152190	chromosome	circular	2014-07-31	SAMN02786843	SRR1501122	Klebsiella oxytoca	6054156	98.4065	111	1	3387	5890970	163186	6043108	11048	6047492	6664	6054156	0
CP008797	5396164	chromosome	circular	2014-07-31	SAMN02786855	SRR1501128	Klebsiella pneumoniae	5165227	95.7203	280	0	0	4704499	460728	5163744	1483	5154108	11119	5165227	0
CP008823	4852980	chromosome	circular	2015-07-17	SAMN02713682	SRR1515967	Enterobacter cloacae	4735400	97.5772	56	0	0	4687314	48086	4711168	24232	4723544	11856	4735400	0
CP008831	5309305	chromosome	circular	2014-07-31	SAMN02786856	SRR1510963	Klebsiella pneumoniae	5237069	98.6394	67	0	0	5157806	79263	5231812	5257	5237069	0	5237069	0
CP008897	4633407	chromosome	circular	2014-09-23	SAMN02713683	SRR1576778	Enterobacter cloacae	4554379	98.2944	75	0	0	4481266	73113	4554379	0	4549296	5083	4554379	0
CP008905	4621385	chromosome	circular	2014-09-23	SAMN02713646	SRR1576808	Enterobacter cloacae	4552639	98.5124	62	0	0	4482892	69747	4551418	1221	4552639	0	4552639	0
CP008920	4285951	chromosome	circular	2014-10-30	SAMN02904571	SRR1558174	Providencia stuartii	4199244	97.9769	141	0	0	4122795	76449	4199244	0	4183375	15869	4199244	0
CP008929	5317001	chromosome	circular	2014-11-26	SAMN02885365	SRR1508819	Klebsiella pneumoniae	5253119	98.7985	103	1	36759	4999954	253165	5091529	161590	5252304	815	5155687	97432
CP009166	4948797	chromosome	circular	2017-03-22	SAMN02949643	SRR3492219	Escherichia coli	4784108	96.6721	72	2	9021	4606209	177899	4692403	91705	4746727	37381	4784108	0
CP011289	4779348	chromosome	circular	2016-04-22	SAMN03371464	SRR1955549	Salmonella enterica	4721481	98.7892	86	0	0	4634313	87168	4721481	0	4706942	14539	4721481	0
CP011394	4685993	chromosome	circular	2015-05-11	SAMN01041085	SRR2544673	Salmonella enterica	4683568	99.9483	47	0	0	4680385	3183	4683568	0	4683568	0	4683568	0
CP011572	4879702	chromosome	circular	2015-06-09	SAMN03733748	SRR2965815	Enterobacter cloacae	4817860	98.7327	57	0	0	4742539	75321	4816523	1337	4675455	142405	4817860	0
CP011574	5124987	chromosome	circular	2017-09-21	SAMN03733745	SRR2965748	Klebsiella aerogenes	5079770	99.1177	55	0	0	5065362	14408	5079770	0	5079770	0	5079770	0
CP011578	5328319	chromosome	circular	2015-06-09	SAMN03024610	SRR1582895	Klebsiella pneumoniae	5278130	99.0581	90	0	0	5126481	151649	4903933	374197	5178573	99557	4918543	359587
CP011581	4881003	chromosome	circular	2015-06-09	SAMN03733769	SRR2965820	Enterobacter cloacae	4812973	98.6062	51	0	0	4780849	32124	4811636	1337	4789645	23328	4812973	0
CP011584	4876110	chromosome	circular	2015-06-09	SAMN03733827	SRR2965612	Enterobacter cloacae	4815265	98.7522	57	0	0	4731186	84079	4813928	1337	4759878	55387	4815265	0
CP011591	4753402	chromosome	circular	2015-06-09	SAMN03733641	SRR2965752	Enterobacter asburiae	4648623	97.7957	132	0	0	4308241	340382	4642982	5641	4557011	91612	4648623	0
CP011597	6217725	chromosome	circular	2015-06-09	SAMN03733663	SRR2965639	Klebsiella oxytoca	6099759	98.1027	174	0	0	5667610	432149	6093597	6162	6063353	36406	6099759	0
CP011602	5529134	chromosome	circular	2015-06-09	SAMN03733692	SRR2965721	Kluyvera intermedia	5426022	98.1351	140	0	0	5032448	393574	5416152	9870	5412358	13664	5426022	0
CP011612	4976908	chromosome	circular	2015-06-09	SAMN03733741	SRR2965690	Citrobacter freundii	4908987	98.6353	59	0	0	4866310	42677	4894490	14497	4908498	489	4908987	0
CP011618	6229565	chromosome	circular	2015-06-09	SAMN03733750	SRR2965660	Klebsiella oxytoca	6096291	97.8606	193	0	0	5587866	508425	6090129	6162	6061604	34687	6096291	0
CP011624	5262013	chromosome	circular	2015-06-09	SAMN03024590	SRR1582875	Klebsiella pneumoniae	5156256	97.9902	80	0	0	4991882	164374	5148926	4443	4999004	157252	5156256	0
CP011636	6257473	chromosome	circular	2015-06-09	SAMN03733738	SRR2965655	Klebsiella oxytoca	6080182	97.1667	215	0	0	5693855	386327	6071204	8978	6066463	13719	6080182	0
CP011647	5402147	chromosome	circular	2015-06-09	SAMN03024583	SRR1582868	Klebsiella pneumoniae	5318922	98.4594	94	0	0	5110456	208466	5312632	6290	5298303	20619	5318922	0
CP011650	4849467	chromosome	circular	2015-06-09	SAMN03733830	SRR2965616	Enterobacter cloacae	4788370	98.7401	57	0	0	4705218	83152	4787033	1337	4732834	55536	4788370	0
CP011657	5029496	chromosome	circular	2015-06-09	SAMN03733754	SRR2965739	Citrobacter freundii	4957923	98.5769	64	0	0	4911842	46081	4947977	9946	4953779	4144	4957923	0
CP011662	4878509	chromosome	circular	2016-07-15	SAMN03733727	SRR2965806	Enterobacter hormaechei	4819682	98.7942	49	0	0	4744083	75599	4818345	1337	4763791	55891	4819682	0
CP011828	2598959	chromosome	circular	2016-03-11	SAMN03339922	SRR2120261	Enterococcus faecium	2520054	96.964	82	0	0	2344083	175971	2516922	3132	2405629	114425	2520054	0
CP012921	4751447	chromosome	circular	2016-03-22	SAMN04156749	SRR2598330	Salmonella enterica	4710594	99.1402	39	0	0	4676496	34098	4710594	0	4710594	0	4710594	0
CP012924	4790331	chromosome	circular	2016-03-22	SAMN04156727	SRR2896022	Salmonella enterica	4749034	99.1379	43	0	0	4744364	4670	4749034	0	4749034	0	4749034	0
CP012930	4809628	chromosome	circular	2016-03-22	SAMN04156715	SRR2898679	Salmonella enterica	4762397	99.018	57	0	0	4641993	120404	4762397	0	4762397	0	4762397	0
CP013025	5155368	chromosome	circular	2015-12-24	SAMN02991226	SRR1570041	Escherichia coli	5062057	98.19	175	0	0	4648913	413144	4988198	73859	4969290	92767	5062057	0
CP013322	5319154	chromosome	circular	2016-03-09	SAMN03733725	SRR2965672	Klebsiella pneumoniae	5225839	98.2457	76	0	0	5126738	99101	5223985	0	4812112	413727	5225839	0
CP013658	5106662	chromosome	circular	2016-04-06	SAMN04159541	SRR2970646	Escherichia coli	4992846	97.7712	242	0	0	4740171	252675	4979074	13772	4963830	29016	4992846	0
CP013994	2966909	chromosome	circular	2016-02-05	SAMN04418075	SRR3105312	Enterococcus faecium	2759076	92.995	209	0	0	2131499	627577	2753893	5183	2362538	396538	2759076	0
CP014051	4857473	chromosome	circular	2016-02-11	SAMN03996249	SRR2814419	Salmonella enterica	4672251	96.1869	315	0	0	4230090	442161	4665177	7074	4634877	37374	4672251	0
CP014067	3733228	chromosome	circular	2016-02-11	SAMN03996308	SRR2822449	Enterococcus gallinarum	3705488	99.2569	34	0	0	3698722	6766	3705488	0	3580648	124840	3705488	0
CP014647	5393897	chromosome	circular	2016-06-22	SAMN03701676	SRR3222155	Klebsiella pneumoniae	5300286	98.2645	228	0	0	4820340	479946	5266436	33850	5248902	51384	5300286	0
CP014667	5116831	chromosome	circular	2016-06-22	SAMN03455931	SRR3221963	Escherichia coli	5039113	98.4811	93	0	0	4794793	244320	4971608	67505	5023998	15115	5039113	0
CP014748	5215775	chromosome	circular	2017-10-17	SAMN03996283	SRR2820617	Klebsiella aerogenes	5120184	98.1673	40	1	34219	5080924	39260	5120184	0	5120184	0	5120184	0
CP014755	5353110	chromosome	circular	2016-05-19	SAMN03455970	SRR3228444	Klebsiella pneumoniae	5287429	98.773	122	0	0	5158270	129159	5285535	0	5276674	10755	5287429	0
CP014762	5351509	chromosome	circular	2016-08-25	SAMN03455930	SRR3217430	Klebsiella pneumoniae	5277182	98.6111	77	0	0	5167155	110027	5277182	0	5277182	0	5277182	0
CP014774	4756751	chromosome	circular	2016-04-29	SAMN03455926	SRR3465535	Aeromonas veronii	4580393	96.2925	175	0	0	4427193	153200	4580393	0	4487355	93038	4580393	0
CP014996	5047093	chromosome	circular	2016-04-06	SAMN02568587	SRR3173804	Salmonella enterica	4936827	97.8153	127	0	0	4734908	201919	4935532	1295	4916950	19877	4936827	0
CP015025	5365209	chromosome	circular	2016-06-16	SAMN03455975	SRR3465557	Klebsiella pneumoniae	5304955	98.8769	73	0	0	5236744	68211	5302765	2190	5304955	0	5304955	0
CP015134	5229229	chromosome	circular	2017-01-05	SAMN03455977	SRR3465532	Klebsiella pneumoniae	5184422	99.1431	42	0	0	5172516	11906	4840707	343715	5184422	0	5184422	0
CP015159	5012253	chromosome	circular	2016-06-16	SAMN03455974	SRR3465539	Escherichia coli	4934641	98.4516	121	0	0	4723035	211606	4923148	11493	4899852	34789	4934641	0
CP015846	5645226	chromosome	circular	2017-08-14	SAMN04191551	SRR2914453	Escherichia coli	5300681	93.8967	471	0	0	4755762	544919	5245005	55676	5120568	180113	5300681	0
CP016406	4727126	chromosome	circular	2017-01-04	SAMN04285042	SRR2939562	Salmonella enterica	4653165	98.4354	65	0	0	4631045	22120	4653165	0	4653165	0	4653165	0
CP016408	4728107	chromosome	circular	2017-01-04	SAMN04364590	SRR3129297	Salmonella enterica	4660792	98.5763	41	0	0	4642322	18470	4660792	0	4538241	122551	4660792	0
CP016410	4727114	chromosome	circular	2017-01-04	SAMN03988471	SRR2407791	Salmonella enterica	4660971	98.6008	77	0	0	4639944	21027	4660971	0	4660971	0	4660971	0
CP016504	4751442	chromosome	circular	2016-07-21	SAMN04334633	SRR3028742	Salmonella enterica	4709420	99.1156	54	0	0	4705454	3966	4709420	0	4709420	0	4709420	0
CP016507	4751442	chromosome	circular	2016-07-21	SAMN04334629	SRR3028738	Salmonella enterica	4699887	98.915	51	0	0	4695919	3968	4699887	0	4699887	0	4699887	0
CP016510	4747525	chromosome	circular	2016-07-21	SAMN04334672	SRR3028781	Salmonella enterica	4705963	99.1246	50	0	0	4701995	3968	4705963	0	4705963	0	4705963	0
CP016514	4751447	chromosome	circular	2016-07-21	SAMN05263553	SRR3707412	Salmonella enterica	4710374	99.1356	44	0	0	4594892	115482	4710374	0	4710374	0	4710374	0
CP016517	4751335	chromosome	circular	2016-07-21	SAMN05263538	SRR3703080	Salmonella enterica	4613887	97.1072	232	0	0	4286879	327008	4613887	0	4515065	98822	4613887	0
CP016521	4750474	chromosome	circular	2016-07-21	SAMN05263513	SRR3707447	Salmonella enterica	4700810	98.9545	43	0	0	4696210	4600	4700810	0	4485694	215116	4700810	0
CP016525	4751375	chromosome	circular	2016-07-21	SAMN05263546	SRR3707411	Salmonella enterica	4711238	99.1553	49	0	0	4707897	3341	4711238	0	4667390	43848	4711238	0
CP016530	4751449	chromosome	circular	2016-07-21	SAMN05263504	SRR3707415	Salmonella enterica	4701896	98.9571	41	0	0	4698756	3140	4701896	0	4580295	121601	4701896	0
CP016561	4751226	chromosome	circular	2016-07-22	SAMN05277889	SRR3709723	Salmonella enterica	4699117	98.9033	46	0	0	4695228	3889	4699117	0	4699117	0	4699117	0
CP016563	4751227	chromosome	circular	2016-07-22	SAMN05277890	SRR3709728	Salmonella enterica	4699364	98.9084	52	0	0	4694290	5074	4699364	0	4699364	0	4699364	0
CP016565	4751462	chromosome	circular	2016-07-22	SAMN05263514	SRR3682071	Salmonella enterica	4637095	97.593	230	2	3760	4272695	364400	4627521	9574	4624933	12162	4637095	0
CP016569	4751746	chromosome	circular	2016-07-22	SAMN05263515	SRR3685561	Salmonella enterica	4627029	97.3753	233	0	0	4154405	472624	4612953	14076	4522599	104430	4627029	0
CP016573	4751453	chromosome	circular	2016-07-22	SAMN05263516	SRR3703041	Salmonella enterica	4616653	97.163	230	0	0	4166865	449788	4616653	0	4321741	294912	4616653	0
CP016576	4751454	chromosome	circular	2016-07-22	SAMN05263517	SRR3703074	Salmonella enterica	4628622	97.4149	207	0	0	4196143	432479	4628622	0	4491220	137402	4628622	0
CP016579	4750330	chromosome	circular	2016-07-22	SAMN04334642	SRR3028751	Salmonella enterica	4698247	98.9036	48	0	0	4694929	3318	4698247	0	4698247	0	4698247	0
CP016581	4747526	chromosome	circular	2016-07-22	SAMN04334653	SRR3028762	Salmonella enterica	4705442	99.1136	49	0	0	4702238	3204	4705442	0	4705442	0	4705442	0
CP016586	4750331	chromosome	circular	2016-07-22	SAMN04334640	SRR3028749	Salmonella enterica	4694176	98.8179	47	0	0	4690858	3318	4694176	0	4694176	0	4694176	0
CP016625	5770602	chromosome	circular	2016-07-27	SAMN04510563	SRR3191403	Escherichia coli	5384681	93.3123	504	0	0	4714520	670161	5371972	12709	4992445	392236	5384681	0
CP016811	5184828	chromosome	circular	2016-08-12	SAMN04448219	SRR3219268	Klebsiella pneumoniae	5103559	98.4326	127	0	0	4989771	113788	5087184	11946	5077192	26367	5103559	0
CP016923	5341571	chromosome	circular	2016-08-23	SAMN04448229	SRR3221674	Klebsiella pneumoniae	5283599	98.9147	84	0	0	5007734	275865	5276918	6681	5279394	4205	5283599	0
CP016926	5236925	chromosome	circular	2016-08-23	SAMN04448241	SRR3222213	Klebsiella pneumoniae	5190671	99.1168	66	0	0	5135737	54934	5190671	0	5190671	0	5190671	0
CP017434	5416383	chromosome	circular	2016-10-06	SAMN04447635	SRR3195851	Escherichia coli	5096820	94.1001	369	0	0	4656994	439826	5040708	56112	4940175	156645	5096820	0
CP017436	5408208	chromosome	circular	2016-10-06	SAMN04447629	SRR3195839	Escherichia coli	5119712	94.6656	355	0	0	4660375	459337	5065793	53919	4954145	165567	5119712	0
CP017438	5416633	chromosome	circular	2016-10-06	SAMN04447630	SRR3195852	Escherichia coli	5143227	94.9525	320	0	0	4705933	437294	5143227	0	4968210	175017	5143227	0
CP017440	5438591	chromosome	circular	2016-10-06	SAMN04447623	SRR3195765	Escherichia coli	5189859	95.4265	405	0	0	4717434	472425	5189859	0	4984158	205701	5189859	0
CP017442	5404558	chromosome	circular	2016-10-06	SAMN04447636	SRR3195841	Escherichia coli	5111523	94.578	352	0	0	4632464	479059	4873658	237865	4961235	150288	5111523	0
CP017444	5437532	chromosome	circular	2016-10-06	SAMN04447624	SRR3195840	Escherichia coli	5178870	95.243	405	0	0	4692669	486201	5121644	57226	4977455	201415	5178870	0
CP017446	5410617	chromosome	circular	2016-10-06	SAMN04447632	SRR3195836	Escherichia coli	5130624	94.8251	363	0	0	4642356	488268	5130624	0	4979093	151531	5130624	0
CP017720	4716739	chromosome	circular	2017-06-15	SAMN02800603	SRR1395326	Salmonella enterica	4662213	98.844	92	0	0	4492506	169707	4660901	1312	4662213	0	4662213	0
CP017928	6155924	chromosome	circular	2016-11-07	SAMN03733631	SRR3066286	Klebsiella oxytoca	6056480	98.3846	154	0	0	5670718	385762	6056480	0	5993970	62510	6056480	0
CP017934	5387681	chromosome	circular	2016-11-07	SAMN03024573	SRR5713998	Klebsiella pneumoniae	5304670	98.4592	80	0	0	5012355	292315	5302844	1826	5302927	1743	5304670	0
CP018352	5208900	chromosome	circular	2016-12-13	SAMN03733765	SRR2965682	Klebsiella pneumoniae	5081108	97.5467	89	0	0	5021475	59633	5045998	35110	5010658	70450	5081108	0
CP018356	5327855	chromosome	circular	2016-12-13	SAMN03733793	SRR2965692	Klebsiella pneumoniae	5268569	98.8872	74	0	0	5172913	95656	5263079	5490	5217788	50781	5268569	0
CP018362	5992008	chromosome	circular	2016-12-13	SAMN03733848	SRR2965667	Klebsiella oxytoca	5898678	98.4424	172	0	0	5668409	230269	5880034	18644	5848762	49916	5898678	0
CP018671	5424949	chromosome	circular	2016-12-19	SAMN03024576	SRR1582861	Klebsiella pneumoniae	5346962	98.5624	80	0	0	5194431	152531	5344263	2699	5197527	149435	5346962	0
CP018676	5073712	chromosome	circular	2016-12-19	SAMN03024585	SRR1582870	Klebsiella pneumoniae	4988490	98.3203	52	0	0	4977178	11312	4984251	3220	4968106	20384	4988490	0
CP018953	4898796	chromosome	circular	2017-03-03	SAMN05511184	SRR3999062	Escherichia coli	4818707	98.3651	210	0	0	4505105	313602	4753619	65088	4818707	0	4818707	0
CP018957	5056072	chromosome	circular	2017-03-03	SAMN05511183	SRR3999063	Escherichia coli	4988346	98.6605	269	0	0	4389587	598759	4941283	47063	4973267	15079	4988346	0
CP018965	4794957	chromosome	circular	2017-03-03	SAMN05511179	SRR3999067	Escherichia coli	4718809	98.4119	139	0	0	4495274	223535	4571741	147068	4671977	46832	4718809	0
CP018995	4708839	chromosome	circular	2017-03-03	SAMN05511182	SRR3999064	Escherichia coli	4609504	97.8905	167	0	0	4362339	247165	4573930	35574	4595691	13813	4609504	0
CP019015	5099988	chromosome	circular	2017-03-03	SAMN05511185	SRR3999061	Escherichia coli	5032219	98.6712	161	1	1397	4637902	394317	5016086	16133	5030695	1524	5032219	0
CP020823	4679064	chromosome	circular	2017-05-11	SAMN03702837	SRR2075005	Salmonella enterica	4617891	98.6926	40	0	0	4554767	63124	4617891	0	4617891	0	4617891	0
CP020825	4679401	chromosome	circular	2017-05-11	SAMN03702839	SRR2074998	Salmonella enterica	4626498	98.8694	42	0	0	4617039	9459	4626498	0	4549342	77156	4626498	0
CP020835	4888773	chromosome	circular	2017-04-24	SAMN05414625	SRR3931165	Escherichia coli	4728339	96.7183	176	0	0	4403177	325162	4682857	45482	4260878	467461	4728339	0
CP020901	5380605	chromosome	circular	2017-04-27	SAMN04158282	SRR2724081	Klebsiella pneumoniae	5320281	98.8789	69	0	0	5205987	114294	4951365	368916	5320281	0	5320281	0
CP022689	5406069	chromosome	circular	2017-08-14	SAMN03256350	SRR1714120	Escherichia coli	5195174	96.0989	316	0	0	4901072	294102	5195174	0	5081786	113388	5195174	0
CP023487	5498599	chromosome	circular	2017-11-16	SAMN04011426	SRR2244244	Klebsiella pneumoniae	5356372	97.4134	147	0	0	5022666	333706	5338125	18247	4979488	376884	5356372	0
CP023541	4884467	chromosome	circular	2017-11-07	SAMN02147037	SRR2544681	Escherichia coli	4810930	98.4945	107	0	0	4724266	86664	4503731	307199	4810232	698	4810930	0
CP023553	5497952	chromosome	circular	2017-11-16	SAMN04011439	SRR2244257	Klebsiella pneumoniae	5358739	97.4679	114	0	0	5125202	233537	5329713	29026	5271447	87292	5358739	0
CP024228	4848034	chromosome	circular	2017-11-02	SAMN04578538	SRR3290448	Escherichia coli	4729533	97.5557	154	0	0	4487799	241734	4485311	244222	4710521	19012	4729533	0
CP024260	4733683	chromosome	circular	2017-11-02	SAMN04621488	SRR3341739	Escherichia coli	4618861	97.5744	154	0	0	4419187	199674	4556078	58919	4544160	74701	4618861	0
CP024273	4875605	chromosome	circular	2017-11-02	SAMN04625459	SRR3360246	Escherichia coli	4795015	98.3471	96	0	0	4582778	212237	4768341	26674	4784670	10345	4795015	0
CP024293	5116580	chromosome	circular	2017-11-02	SAMN05368232	SRR3793744	Escherichia coli	4953896	96.8205	227	0	0	4655001	298895	4849349	104547	4892998	60898	4953896	0
CP024482	5356173	chromosome	circular	2017-11-06	SAMEA3357193	ERR1008775	Klebsiella pneumoniae	5283205	98.6377	124	0	0	5103630	179575	5281982	1223	5267480	15725	5283205	0
CP024489	5583461	chromosome	circular	2017-11-06	SAMEA3357223	ERR1008714	Klebsiella pneumoniae	5488621	98.3014	137	0	0	5270982	217639	5281692	206929	5443449	45172	5422534	66087
CP024496	5232513	chromosome	circular	2017-11-06	SAMEA3357328	ERR1023631	Klebsiella pneumoniae	5177546	98.9495	52	0	0	5113648	63898	5177546	0	5177546	0	5177546	0
CP024499	5234963	chromosome	circular	2017-11-06	SAMEA3357325	ERR1023628	Klebsiella pneumoniae	5182659	99.0009	61	0	0	5097153	85506	5182659	0	5182659	0	5182659	0
CP024504	5228889	chromosome	circular	2017-11-06	SAMEA3357405	ERR1023685	Klebsiella pneumoniae	5173132	98.9337	79	0	0	5163363	9769	5173132	0	5173132	0	5173132	0
CP024515	5228900	chromosome	circular	2017-11-06	SAMEA3357381	ERR1023674	Klebsiella pneumoniae	5179838	99.0617	63	0	0	5171687	8151	5179838	0	5179838	0	5179838	0
CP024521	5297118	chromosome	circular	2017-11-06	SAMEA3357080	ERR1023801	Klebsiella pneumoniae	5193033	98.0351	120	0	0	5082433	110600	5192027	1006	5188125	4908	5193033	0
CP024528	5297108	chromosome	circular	2017-11-06	SAMEA3357077	ERR1023800	Klebsiella pneumoniae	5196700	98.1045	98	0	0	5088326	108374	5195694	1006	5191602	5098	5196700	0
CP024542	5337491	chromosome	circular	2017-11-06	SAMEA3357010	ERR1023775	Klebsiella pneumoniae	5281477	98.9506	71	0	0	5263103	18374	5280135	1342	5281477	0	5281477	0
CP024545	5337491	chromosome	circular	2017-11-06	SAMEA3357043	ERR1023792	Klebsiella pneumoniae	5280480	98.9319	81	0	0	5247098	33382	5279138	1342	5280480	0	5280480	0
CP024563	5293333	chromosome	circular	2017-11-06	SAMEA3357272	ERR1008737	Klebsiella pneumoniae	5190015	98.0481	100	0	0	5081360	108655	5189009	1006	5186041	3974	5190015	0
CP024570	5293333	chromosome	circular	2017-11-06	SAMEA3357268	ERR1008735	Klebsiella pneumoniae	5189789	98.0439	93	0	0	5082812	106977	5188783	1006	5185109	4680	5189789	0
CP024851	5054076	chromosome	circular	2017-11-20	SAMN04014847	SRR3112258	Escherichia coli	4911109	97.1713	299	0	0	4510742	400367	4721940	189169	4893008	18101	4911109	0
CP024855	4856773	chromosome	circular	2017-11-20	SAMN04014852	SRR3112262	Escherichia coli	4733879	97.4696	173	0	0	4486324	247555	4502178	221839	4702600	31279	4733879	0
CP024859	4839565	chromosome	circular	2017-11-20	SAMN04014855	SRR3112265	Escherichia coli	4724748	97.6275	174	0	0	4562356	162392	4518234	196652	4686891	37857	4724748	0
CP024862	5107874	chromosome	circular	2017-11-20	SAMN04014856	SRR3112266	Escherichia coli	4969807	97.297	294	0	0	4593224	376583	4863346	106461	4922343	47464	4969807	0
CP024881	4919453	chromosome	circular	2017-11-27	SAMN04014863	SRR3112272	Citrobacter freundii	4835611	98.2957	30	0	0	4815559	20052	4835611	0	4835611	0	4835611	0
CP024885	5323040	chromosome	circular	2017-11-27	SAMN04014850	SRR3112260	Klebsiella aerogenes	5243782	98.511	40	0	0	5134855	108927	5243782	0	5243782	0	5243782	0
CP024886	5036925	chromosome	circular	2017-11-27	SAMN04014858	SRR3112268	Escherichia coli	4880870	96.9018	297	0	0	4698686	182184	4868057	12813	4740144	140726	4880870	0
CP024889	4643903	chromosome	circular	2017-11-27	SAMN04014860	SRR3112270	Escherichia coli	4536317	97.6833	163	0	0	4466196	70121	4534874	1443	4484435	51882	4536317	0
CP014775	198307	plasmid	circular	2016-04-29	SAMN03455926	SRR3465535	Aeromonas veronii	188163	94.8847	19	0	0	22333	165830	1514	186649	7391	180772	131865	56298
CP007558	272297	plasmid	circular	2016-07-26	SAMN02713684	SRR1284629	Citrobacter freundii	252900	92.8765	56	0	0	34241	218659	13062	239838	0	256909	200631	52269
CP011603	1916	plasmid	circular	2015-06-09	SAMN03733741	SRR2965690	Citrobacter freundii	1744	91.023	1	0	0	0	1744	0	1744	0	1814	1744	0
CP011604	3223	plasmid	circular	2015-06-09	SAMN03733741	SRR2965690	Citrobacter freundii	2929	90.8781	2	0	0	411	2518	411	2518	0	5024	2929	0
CP011605	3820	plasmid	circular	2015-06-09	SAMN03733741	SRR2965690	Citrobacter freundii	3820	100	3	0	0	0	3820	294	0	0	3888	3820	0
CP011606	4310	plasmid	circular	2015-06-09	SAMN03733741	SRR2965690	Citrobacter freundii	3516	81.5777	2	0	0	1589	1927	0	1927	0	4747	3516	0
CP011607	4938	plasmid	circular	2015-06-09	SAMN03733741	SRR2965690	Citrobacter freundii	4938	100	2	0	0	0	4938	172	4766	0	6587	4938	0
CP011608	44846	plasmid	circular	2015-06-09	SAMN03733741	SRR2965690	Citrobacter freundii	42136	93.9571	4	0	0	0	42136	227	41909	0	43665	19919	22217
CP011609	70610	plasmid	circular	2015-06-09	SAMN03733741	SRR2965690	Citrobacter freundii	64546	91.412	9	0	0	1494	63052	2471	62075	0	70061	8569	55977
CP011610	135117	plasmid	circular	2015-06-09	SAMN03733741	SRR2965690	Citrobacter freundii	125426	92.8277	23	0	0	6356	119070	6515	118911	0	129101	125426	0
CP011611	243709	plasmid	circular	2015-06-09	SAMN03733741	SRR2965690	Citrobacter freundii	218314	89.5798	25	0	0	12217	206097	3500	214814	5823	212491	74133	144181
CP011651	1916	plasmid	circular	2015-06-09	SAMN03733754	SRR2965739	Citrobacter freundii	1916	100	1	1	1916	0	1916	0	1916	0	1993	1916	0
CP011652	3223	plasmid	circular	2015-06-09	SAMN03733754	SRR2965739	Citrobacter freundii	3223	100	1	1	3223	0	3223	0	3223	3223	0	3223	0
CP011653	16257	plasmid	circular	2015-06-09	SAMN03733754	SRR2965739	Citrobacter freundii	13153	80.9067	3	0	0	2884	10269	0	6524	0	14972	6629	6524
CP011654	100873	plasmid	circular	2015-06-09	SAMN03733754	SRR2965739	Citrobacter freundii	92183	91.3852	14	0	0	8752	83431	3071	89112	0	95214	92183	0
CP011655	109688	plasmid	circular	2015-06-09	SAMN03733754	SRR2965739	Citrobacter freundii	109688	100	1	1	109688	0	109688	0	109688	0	109765	0	109688
CP011656	129196	plasmid	circular	2015-06-09	SAMN03733754	SRR2965739	Citrobacter freundii	109464	84.7271	8	0	0	5063	104401	736	108728	0	111331	75950	33514
CP024882	115736	plasmid	circular	2017-11-27	SAMN04014863	SRR3112272	Citrobacter freundii	115703	99.9715	2	0	0	0	115703	115703	0	0	117600	115703	0
CP011585	1919	plasmid	circular	2015-06-09	SAMN03733641	SRR2965752	Enterobacter asburiae	1783	92.913	1	0	0	0	1783	0	1783	0	1937	1783	0
CP011586	10403	plasmid	circular	2015-06-09	SAMN03733641	SRR2965752	Enterobacter asburiae	4952	47.6017	4	0	0	0	4952	1593	3359	0	6223	4952	0
CP011587	51321	plasmid	circular	2015-06-09	SAMN03733641	SRR2965752	Enterobacter asburiae	40619	79.1469	10	0	0	14755	25864	12173	28446	0	42311	15887	24732
CP011588	58427	plasmid	circular	2015-06-09	SAMN03733641	SRR2965752	Enterobacter asburiae	56386	96.5068	2	0	0	0	56386	0	56386	0	57992	21934	34452
CP011589	59138	plasmid	circular	2015-06-09	SAMN03733641	SRR2965752	Enterobacter asburiae	56387	95.3482	12	0	0	8757	47630	1124	55263	0	59106	49899	6488
CP011590	96842	plasmid	circular	2015-06-09	SAMN03733641	SRR2965752	Enterobacter asburiae	86809	89.6398	24	0	0	44974	41835	4296	82513	0	95818	49495	37314
CP008824	319976	plasmid	circular	2015-07-17	SAMN02713682	SRR1515967	Enterobacter cloacae	278176	86.9365	47	0	0	55750	222426	7039	271137	0	296897	211065	67111
CP008825	282439	plasmid	circular	2015-07-17	SAMN02713682	SRR1515967	Enterobacter cloacae	252211	89.2975	56	0	0	54836	197375	11566	240645	216271	35940	232046	20165
CP008826	47290	plasmid	circular	2015-07-17	SAMN02713682	SRR1515967	Enterobacter cloacae	41441	87.6316	7	0	0	7161	34280	650	40791	9066	32375	38835	2606
CP008898	62247	plasmid	circular	2016-07-26	SAMN02713683	SRR1576778	Enterobacter cloacae	58507	93.9917	7	0	0	3211	55296	4193	54314	0	60087	20624	37883
CP008899	255013	plasmid	circular	2016-07-26	SAMN02713683	SRR1576778	Enterobacter cloacae	249177	97.7115	22	0	0	75607	173570	2003	247174	239854	9323	142233	106944
CP008900	60388	plasmid	circular	2016-07-26	SAMN02713683	SRR1576778	Enterobacter cloacae	60464	100.126	1	0	0	0	60464	0	60464	412	60052	60464	0
CP008901	50333	plasmid	circular	2016-07-26	SAMN02713683	SRR1576778	Enterobacter cloacae	42330	84.0999	13	0	0	2566	39764	2897	39433	0	50736	35941	6389
CP008906	176943	plasmid	circular	2016-07-26	SAMN02713646	SRR1576808	Enterobacter cloacae	173541	98.0773	10	0	0	59552	113989	2046	171495	173541	0	68973	104568
CP008907	111227	plasmid	circular	2016-07-26	SAMN02713646	SRR1576808	Enterobacter cloacae	110499	99.3455	12	0	0	19383	91116	3704	106795	110499	0	-64189	174688
CP008908	50333	plasmid	circular	2016-07-26	SAMN02713646	SRR1576808	Enterobacter cloacae	48192	95.7463	8	0	0	1749	46443	1959	46233	0	50352	19112	29080
CP011569	3223	plasmid	circular	2015-06-09	SAMN03733748	SRR2965815	Enterobacter cloacae	3223	100	1	1	3223	0	3223	0	3223	3223	0	3223	0
CP011570	33610	plasmid	circular	2015-06-09	SAMN03733748	SRR2965815	Enterobacter cloacae	31034	92.3356	3	0	0	0	31034	227	30807	0	31488	2373	28661
CP011571	90452	plasmid	circular	2015-06-09	SAMN03733748	SRR2965815	Enterobacter cloacae	84222	93.1124	8	0	0	13257	70965	1188	83034	0	86652	62738	21484
CP011579	33610	plasmid	circular	2015-06-09	SAMN03733769	SRR2965820	Enterobacter cloacae	31034	92.3356	3	0	0	0	31034	227	30807	0	31488	2373	28661
CP011580	90452	plasmid	circular	2015-06-09	SAMN03733769	SRR2965820	Enterobacter cloacae	83505	92.3197	10	0	0	13524	69981	1455	82050	0	86652	68353	15152
CP011582	43433	plasmid	circular	2015-06-09	SAMN03733827	SRR2965612	Enterobacter cloacae	38711	89.1281	3	0	0	9823	28888	227	38484	0	39165	10050	28661
CP011583	85187	plasmid	circular	2015-06-09	SAMN03733827	SRR2965612	Enterobacter cloacae	75828	89.0136	12	0	0	4383	71445	3295	72533	0	78975	60676	15152
CP011648	33610	plasmid	circular	2015-06-09	SAMN03733830	SRR2965616	Enterobacter cloacae	33610	100	3	0	0	0	33610	0	33610	2122	31488	4949	28661
CP011649	90452	plasmid	circular	2015-06-09	SAMN03733830	SRR2965616	Enterobacter cloacae	80702	89.2208	9	0	0	13978	66724	2107	78595	0	86652	65549	15153
CP011658	3223	plasmid	circular	2016-07-15	SAMN03733727	SRR2965806	Enterobacter hormaechei	3223	100	1	1	3223	0	3223	0	3223	3223	0	3223	0
CP011659	33610	plasmid	circular	2016-07-15	SAMN03733727	SRR2965806	Enterobacter hormaechei	33610	100	3	0	0	0	33610	0	33610	4268	29342	4949	28661
CP011660	37297	plasmid	linear	2016-07-15	SAMN03733727	SRR2965806	Enterobacter hormaechei	36070	96.7102	1	0	0	0	36070	0	36070	0	36224	36070	0
CP011661	90452	plasmid	circular	2016-07-15	SAMN03733727	SRR2965806	Enterobacter hormaechei	80758	89.2827	7	0	0	13296	67462	267	80491	0	88798	65606	15152
CP011829	229882	plasmid	circular	2016-03-11	SAMN03339922	SRR2120261	Enterococcus faecium	217626	94.6686	34	0	0	132414	85212	4708	212918	64386	153240	205698	11928
CP011830	38512	plasmid	circular	2016-03-11	SAMN03339922	SRR2120261	Enterococcus faecium	44696	116.057	14	1	2947	4349	40347	2003	42693	5418	39278	10209	34487
CP011831	10839	plasmid	circular	2016-03-11	SAMN03339922	SRR2120261	Enterococcus faecium	12767	117.788	3	0	0	0	12767	1514	11253	1674	11093	12767	0
CP013995	381524	plasmid	circular	2016-01-20	SAMN04418075	SRR3105312	Enterococcus faecium	299248	78.4349	191	0	0	192212	107036	48361	250887	157347	141901	292298	6950
CP013996	49420	plasmid	circular	2016-01-20	SAMN04418075	SRR3105312	Enterococcus faecium	41704	84.3869	20	0	0	11445	30259	13922	27782	1502	40202	27772	13932
CP014068	88121	plasmid	circular	2016-02-11	SAMN03996308	SRR2822449	Enterococcus gallinarum	87356	99.1319	6	0	0	9146	78210	1648	85708	0	87765	87356	0
AP017611	168972	plasmid	circular	2017-04-07	SAMD00056130	DRR065946	Escherichia coli	151219	89.4935	45	0	0	26190	125029	10257	140962	0	161888	130046	21173
AP017612	108986	plasmid	circular	2017-04-07	SAMD00056130	DRR065946	Escherichia coli	108986	100	1	1	108986	0	108986	0	108986	0	109113	108986	0
AP017613	108957	plasmid	circular	2017-04-07	SAMD00056130	DRR065946	Escherichia coli	107489	98.6527	37	0	0	21657	85832	9222	98267	0	111563	89112	18377
AP017614	61805	plasmid	circular	2017-04-07	SAMD00056130	DRR065946	Escherichia coli	61714	99.8528	6	0	0	2072	59642	1535	60179	0	67245	13394	48320
AP017615	6078	plasmid	circular	2017-04-07	SAMD00056130	DRR065946	Escherichia coli	6078	100	1	1	6078	0	6078	0	6078	0	6205	0	6078
AP017616	4073	plasmid	circular	2017-04-07	SAMD00056130	DRR065946	Escherichia coli	4073	100	1	1	4073	0	4073	0	4073	0	4200	4073	0
AP017618	116529	plasmid	circular	2017-04-07	SAMD00056131	DRR065947	Escherichia coli	109517	93.9826	20	0	0	15955	93562	2756	106761	251	109266	81132	28385
AP017619	61223	plasmid	circular	2017-04-07	SAMD00056131	DRR065947	Escherichia coli	61057	99.7289	5	0	0	465	60592	1865	59192	0	63741	25959	35098
AP017621	116529	plasmid	circular	2017-04-07	SAMD00056132	DRR065948	Escherichia coli	141673	121.577	25	0	0	24874	116799	2933	138740	0	159815	88831	52842
CP009167	108501	plasmid	circular	2016-07-26	SAMN02949643	SRR3492219	Escherichia coli	98728	90.9927	3	0	0	0	98728	0	98728	0	105400	-3561	102289
CP009168	94959	plasmid	circular	2016-07-26	SAMN02949643	SRR3492219	Escherichia coli	94836	99.8705	2	0	0	0	94836	0	94836	94836	0	24519	70317
CP009169	4671	plasmid	circular	2016-07-26	SAMN02949643	SRR3492219	Escherichia coli	4671	100	1	1	4671	0	4671	0	4671	0	4726	4671	0
CP013024	120611	plasmid	circular	2015-12-24	SAMN02991226	SRR1570041	Escherichia coli	95354	79.0591	13	0	0	9657	85697	931	94423	10462	84892	61362	33992
CP013026	63800	plasmid	circular	2015-12-24	SAMN02991226	SRR1570041	Escherichia coli	58718	92.0345	23	0	0	14179	44539	11138	47580	13102	45616	47107	11611
CP013027	174564	plasmid	circular	2015-12-24	SAMN02991226	SRR1570041	Escherichia coli	114034	65.325	47	0	0	47485	66549	11962	102072	30538	83496	90866	23168
CP013657	143748	plasmid	circular	2016-04-06	SAMN04159541	SRR2970646	Escherichia coli	133546	92.9029	21	0	0	43808	89738	2155	89524	0	137982	110534	23012
CP014668	101201	plasmid	circular	2016-06-15	SAMN03455931	SRR3221963	Escherichia coli	97779	96.6186	4	0	0	0	97779	112	97667	1123	96656	-87499	185278
CP014669	113852	plasmid	circular	2016-06-15	SAMN03455931	SRR3221963	Escherichia coli	113225	99.4493	5	0	0	123	113102	628	112597	139	113086	-106451	219676
CP015160	212180	plasmid	circular	2016-06-16	SAMN03455974	SRR3465539	Escherichia coli	170409	80.3134	91	0	0	34953	135456	55925	114484	0	182952	120428	49981
CP015161	88023	plasmid	circular	2016-06-16	SAMN03455974	SRR3465539	Escherichia coli	85941	97.6347	12	0	0	2524	83417	2527	83414	23110	62831	55922	30019
CP015847	95599	plasmid	circular	2017-08-14	SAMN04191551	SRR2914453	Escherichia coli	86034	89.9947	17	0	0	5658	80376	4079	81955	81527	4507	12333	73701
CP016626	95598	plasmid	circular	2016-07-27	SAMN04510563	SRR3191403	Escherichia coli	87745	91.7854	20	0	0	1791	85954	4271	83474	11601	76144	47914	39831
CP017435	92624	plasmid	circular	2016-10-06	SAMN04447635	SRR3195851	Escherichia coli	72221	77.9722	21	0	0	8910	63311	3154	69067	1085	71136	58409	13812
CP017437	92565	plasmid	circular	2016-10-06	SAMN04447629	SRR3195839	Escherichia coli	78369	84.6637	23	0	0	9462	68907	3210	75159	10775	67594	62074	16295
CP017439	92596	plasmid	circular	2016-10-06	SAMN04447630	SRR3195852	Escherichia coli	79863	86.2489	23	0	0	10687	69176	3459	76404	1287	78576	63980	15883
CP017441	92729	plasmid	circular	2016-10-06	SAMN04447623	SRR3195765	Escherichia coli	81639	88.0404	19	0	0	9880	71759	2134	79505	4414	77225	66975	14664
CP017443	92583	plasmid	circular	2016-10-06	SAMN04447636	SRR3195841	Escherichia coli	74737	80.7243	22	0	0	4547	70190	3287	71450	0	76943	60448	14289
CP017445	92726	plasmid	circular	2016-10-06	SAMN04447624	SRR3195840	Escherichia coli	82155	88.5997	18	0	0	6677	75478	1987	80168	3299	78856	64139	18016
CP017447	92559	plasmid	circular	2016-10-06	SAMN04447632	SRR3195836	Escherichia coli	79644	86.0467	23	0	0	9117	70527	3275	76369	4859	74785	63700	15944
CP018949	16559	plasmid	circular	2017-03-03	SAMN05511184	SRR3999062	Escherichia coli	16559	100	1	1	16559	0	16559	0	16559	0	16686	16559	0
CP018950	35225	plasmid	circular	2017-03-03	SAMN05511184	SRR3999062	Escherichia coli	34805	98.8077	3	0	0	420	34385	420	34385	0	35313	2080	32725
CP018951	43380	plasmid	circular	2017-03-03	SAMN05511184	SRR3999062	Escherichia coli	43766	100.89	4	0	0	671	43095	671	43095	4177	39589	39030	4736
CP018952	132345	plasmid	circular	2017-03-03	SAMN05511184	SRR3999062	Escherichia coli	114092	86.208	29	0	0	58679	55413	6993	34568	102945	11147	91102	22990
CP018954	97654	plasmid	circular	2017-03-03	SAMN05511183	SRR3999063	Escherichia coli	78471	80.3562	17	0	0	26357	52114	5276	73195	60624	17847	39253	39218
CP018955	101186	plasmid	circular	2017-03-03	SAMN05511183	SRR3999063	Escherichia coli	98055	96.9057	13	0	0	11143	86912	17037	25906	18512	79543	77779	20276
CP018956	216226	plasmid	circular	2017-03-03	SAMN05511183	SRR3999063	Escherichia coli	202643	93.7181	23	0	0	9945	192698	1543	201100	192164	10479	153413	49230
CP018963	54644	plasmid	circular	2017-03-03	SAMN05511179	SRR3999067	Escherichia coli	53046	97.0756	6	0	0	15230	37816	1255	51791	0	54565	38608	14438
CP018964	118495	plasmid	circular	2017-03-03	SAMN05511179	SRR3999067	Escherichia coli	109027	92.0098	18	0	0	10480	98547	6637	102390	108602	425	62312	46715
CP018992	110226	plasmid	circular	2017-03-03	SAMN05511182	SRR3999064	Escherichia coli	106682	96.7848	9	1	4935	1456	105226	5573	101109	0	108079	14751	91931
CP018993	116562	plasmid	circular	2017-03-03	SAMN05511182	SRR3999064	Escherichia coli	111974	96.0639	7	0	0	12365	99609	0	111974	0	119266	82747	29227
CP018994	154853	plasmid	circular	2017-03-03	SAMN05511182	SRR3999064	Escherichia coli	140153	90.5071	18	0	0	32052	108101	9523	130630	30150	110003	119943	20210
CP019013	109057	plasmid	circular	2017-03-03	SAMN05511185	SRR3999061	Escherichia coli	108816	99.779	6	0	0	70598	38218	0	108816	6530	102286	108816	0
CP019014	142829	plasmid	circular	2017-03-03	SAMN05511185	SRR3999061	Escherichia coli	131894	92.344	19	1	5396	33706	98188	5499	126395	131894	0	94065	37829
CP020836	37362	plasmid	circular	2017-04-24	SAMN05414625	SRR3931165	Escherichia coli	36157	96.7748	3	0	0	5832	30325	5944	30213	0	36482	5944	30213
CP022688	92032	plasmid	circular	2017-08-14	SAMN03256350	SRR1714120	Escherichia coli	90753	98.6103	5	0	0	530	90223	530	90223	79054	11699	15924	74829
CP022728	34689	plasmid	circular	2017-08-14	SAMN04191551	SRR2914453	Escherichia coli	41364	119.242	2	2	41364	0	41364	0	41364	0	41618	41364	0
CP023542	161452	plasmid	circular	2017-11-07	SAMN02147037	SRR2544681	Escherichia coli	155853	96.5321	19	0	0	4060	151793	2159	153694	36705	119148	48670	107183
CP024229	38467	plasmid	linear	2017-11-02	SAMN04578538	SRR3290448	Escherichia coli	39263	102.069	7	0	0	12067	27196	11978	27285	0	41680	21382	17881
CP024230	73915	plasmid	linear	2017-11-02	SAMN04578538	SRR3290448	Escherichia coli	80433	108.818	4	1	4091	4091	76342	265	80168	1952	78481	-68920	149353
CP024231	82510	plasmid	circular	2017-11-02	SAMN04578538	SRR3290448	Escherichia coli	93234	112.997	40	0	0	6498	86736	29020	64214	20368	72866	51531	41703
CP024261	45056	plasmid	circular	2017-11-02	SAMN04621488	SRR3341739	Escherichia coli	50700	112.527	2	2	50700	0	50700	5658	45042	0	50954	5658	45042
CP024262	119846	plasmid	circular	2017-11-02	SAMN04621488	SRR3341739	Escherichia coli	134194	111.972	71	0	0	27495	106699	24553	12060	4321	129873	75479	58715
CP024274	145089	plasmid	circular	2017-11-02	SAMN04625459	SRR3360246	Escherichia coli	131702	90.7732	44	0	0	5831	125871	9543	122159	0	136657	102493	29209
CP024294	101907	plasmid	circular	2017-11-02	SAMN05368232	SRR3793744	Escherichia coli	66022	64.7865	32	0	0	8845	57177	6774	59248	0	67562	66022	0
CP024295	103995	plasmid	circular	2017-11-02	SAMN05368232	SRR3793744	Escherichia coli	82577	79.4048	35	0	0	21932	60645	29184	53393	69380	13197	44786	37791
CP024296	97297	plasmid	circular	2017-11-02	SAMN05368232	SRR3793744	Escherichia coli	80581	82.8196	56	0	0	30780	49801	29789	50792	72529	8052	75033	5548
CP024852	167974	plasmid	circular	2017-11-20	SAMN04014847	SRR3112258	Escherichia coli	145555	86.6533	36	0	0	18377	127178	22157	123398	14491	131064	99773	45782
CP024853	35812	plasmid	circular	2017-11-20	SAMN04014847	SRR3112258	Escherichia coli	34571	96.5347	1	0	0	0	34571	0	34571	4100	30471	34571	0
CP024854	96413	plasmid	circular	2017-11-20	SAMN04014847	SRR3112258	Escherichia coli	91514	94.9187	19	0	0	13854	77660	4003	87511	3046	88468	87281	4233
CP024856	181436	plasmid	circular	2017-11-20	SAMN04014852	SRR3112262	Escherichia coli	163271	89.9882	33	0	0	40209	123062	6125	157146	104519	58752	109555	53716
CP024857	76680	plasmid	circular	2017-11-20	SAMN04014852	SRR3112262	Escherichia coli	66835	87.1609	28	0	0	12263	54572	35256	31579	26409	40426	54820	12015
CP024858	57991	plasmid	circular	2017-11-20	SAMN04014852	SRR3112262	Escherichia coli	43417	74.8685	8	0	0	807	42610	2060	41357	43417	0	8527	34890
CP024860	172588	plasmid	circular	2017-11-20	SAMN04014855	SRR3112265	Escherichia coli	163194	94.557	35	0	0	40138	123056	12217	150977	35247	127947	113747	49447
CP024861	33548	plasmid	circular	2017-11-20	SAMN04014855	SRR3112265	Escherichia coli	33158	98.8375	2	0	0	0	33158	0	33158	0	33186	25357	7801
CP024863	139059	plasmid	circular	2017-11-20	SAMN04014856	SRR3112266	Escherichia coli	104186	74.9222	49	0	0	35006	69180	12613	91573	72239	31947	11653	92533
CP024864	88768	plasmid	circular	2017-11-20	SAMN04014856	SRR3112266	Escherichia coli	82528	92.9704	43	0	0	5762	76766	32149	50379	45229	37299	82528	0
CP024865	48511	plasmid	circular	2017-11-20	SAMN04014856	SRR3112266	Escherichia coli	48299	99.563	1	0	0	0	48299	0	48299	48299	0	48299	0
CP024887	102544	plasmid	circular	2017-11-27	SAMN04014858	SRR3112268	Escherichia coli	98972	96.5166	25	0	0	31195	67777	37946	61026	0	99264	88976	9996
CP024888	76754	plasmid	circular	2017-11-27	SAMN04014860	SRR3112270	Escherichia coli	76646	99.8593	1	0	0	0	76646	0	76646	0	77075	0	76646
CP011573	13981	plasmid	circular	2017-09-21	SAMN03733745	SRR2965748	Klebsiella aerogenes	13981	100	1	1	13981	13981	0	0	13981	0	14058	0	13981
CP014747	82007	plasmid	linear	2017-10-17	SAMN03996283	SRR2820617	Klebsiella aerogenes	52393	63.8884	1	1	52393	0	52393	0	52393	0	52798	52393	0
CP024884	9294	plasmid	circular	2017-11-27	SAMN04014850	SRR3112260	Klebsiella aerogenes	9294	100	1	1	9294	0	9294	0	9294	0	13090	0	9294
CP008789	133397	plasmid	circular	2016-07-26	SAMN02786843	SRR1501122	Klebsiella oxytoca	121592	91.1505	6	0	0	493	121099	731	117762	0	122159	35870	85722
CP008790	193725	plasmid	circular	2016-07-26	SAMN02786843	SRR1501122	Klebsiella oxytoca	175222	90.4488	19	0	0	7568	167654	3323	171899	0	182259	134920	40302
CP008791	205586	plasmid	circular	2016-07-26	SAMN02786843	SRR1501122	Klebsiella oxytoca	181003	88.0425	36	0	0	24124	156879	6510	120727	0	184990	165214	15789
CP011592	5410	plasmid	circular	2015-06-09	SAMN03733663	SRR2965639	Klebsiella oxytoca	5410	100	1	1	5410	0	5410	0	5410	0	5487	5410	0
CP011593	68910	plasmid	circular	2015-06-09	SAMN03733663	SRR2965639	Klebsiella oxytoca	64606	93.7542	4	0	0	0	64606	341	64265	0	65593	5565	59041
CP011594	111395	plasmid	circular	2015-06-09	SAMN03733663	SRR2965639	Klebsiella oxytoca	111395	100	1	1	111395	0	111395	0	111395	0	111472	111395	0
CP011595	113105	plasmid	circular	2015-06-09	SAMN03733663	SRR2965639	Klebsiella oxytoca	111752	98.8038	1	0	0	0	111752	0	111752	0	112461	0	111752
CP011596	113992	plasmid	circular	2015-06-09	SAMN03733663	SRR2965639	Klebsiella oxytoca	89531	78.5415	25	0	0	9317	80214	4727	84804	51795	37736	89531	0
CP011613	5410	plasmid	circular	2015-06-09	SAMN03733750	SRR2965660	Klebsiella oxytoca	5410	100	1	1	5410	0	5410	0	5410	5410	0	5410	0
CP011614	92095	plasmid	circular	2015-06-09	SAMN03733750	SRR2965660	Klebsiella oxytoca	78371	85.098	10	0	0	1270	77101	2541	75830	0	81112	16933	61438
CP011615	113105	plasmid	circular	2015-06-09	SAMN03733750	SRR2965660	Klebsiella oxytoca	111757	98.8082	3	0	0	2698	109059	0	111757	0	112640	7963	103794
CP011616	117623	plasmid	circular	2015-06-09	SAMN03733750	SRR2965660	Klebsiella oxytoca	111420	94.7264	1	0	0	0	111420	0	111420	0	111574	111420	0
CP011617	115319	plasmid	linear	2015-06-09	SAMN03733750	SRR2965660	Klebsiella oxytoca	89429	77.5492	27	0	0	12264	77165	4623	84806	0	104154	89429	0
CP011625	1919	plasmid	circular	2015-06-09	SAMN03733738	SRR2965655	Klebsiella oxytoca	1919	100	1	0	0	0	1919	0	1919	0	1970	1919	0
CP011626	6538	plasmid	circular	2015-06-09	SAMN03733738	SRR2965655	Klebsiella oxytoca	2874	43.9584	3	0	0	1906	968	968	1906	0	3624	2874	0
CP011627	14274	plasmid	circular	2015-06-09	SAMN03733738	SRR2965655	Klebsiella oxytoca	9326	65.3356	1	0	0	0	9326	0	9326	0	9478	9326	0
CP011628	16069	plasmid	circular	2015-06-09	SAMN03733738	SRR2965655	Klebsiella oxytoca	14046	87.4105	3	0	0	2833	11213	2833	11213	0	14384	14046	0
CP011629	33610	plasmid	circular	2015-06-09	SAMN03733738	SRR2965655	Klebsiella oxytoca	28663	85.2812	1	0	0	0	28663	0	28663	0	28815	0	28663
CP011630	49200	plasmid	circular	2015-06-09	SAMN03733738	SRR2965655	Klebsiella oxytoca	43254	87.9146	11	0	0	475	42779	8449	23748	0	43372	43254	0
CP011631	53596	plasmid	circular	2015-06-09	SAMN03733738	SRR2965655	Klebsiella oxytoca	51201	95.5314	5	0	0	608	50593	1005	50196	0	51510	51201	0
CP011632	83652	plasmid	circular	2015-06-09	SAMN03733738	SRR2965655	Klebsiella oxytoca	61184	73.1411	5	0	0	706	60478	1052	60132	0	62989	5242	55942
CP011633	150318	plasmid	circular	2015-06-09	SAMN03733738	SRR2965655	Klebsiella oxytoca	129595	86.2139	15	0	0	14166	115429	3740	125855	0	132709	84434	45161
CP011634	227680	plasmid	circular	2015-06-09	SAMN03733738	SRR2965655	Klebsiella oxytoca	169750	74.5564	32	0	0	20917	148833	5557	164193	0	178521	154900	14850
CP011635	332956	plasmid	circular	2015-06-09	SAMN03733738	SRR2965655	Klebsiella oxytoca	323606	97.1918	19	0	0	10462	313144	3369	320237	0	327874	193911	129695
CP017929	113105	plasmid	circular	2016-11-07	SAMN03733631	SRR3066286	Klebsiella oxytoca	109054	96.4184	2	0	0	0	109054	0	109054	0	109917	5260	103794
CP017930	114139	plasmid	linear	2016-11-07	SAMN03733631	SRR3066286	Klebsiella oxytoca	87690	76.8274	27	0	0	13563	74127	6413	81277	0	103391	87690	0
CP017931	111395	plasmid	circular	2016-11-07	SAMN03733631	SRR3066286	Klebsiella oxytoca	111395	100	1	1	111395	0	111395	0	111395	0	111472	111395	0
CP017932	76186	plasmid	circular	2016-11-07	SAMN03733631	SRR3066286	Klebsiella oxytoca	74308	97.535	12	0	0	3793	70515	2661	71647	0	75845	12819	61489
CP017933	11638	plasmid	circular	2016-11-07	SAMN03733631	SRR3066286	Klebsiella oxytoca	11638	100	2	0	0	0	11638	0	5414	11638	0	11638	0
CP018357	3851	plasmid	circular	2017-01-25	SAMN03733848	SRR2965667	Klebsiella oxytoca	3583	93.0408	2	0	0	0	3583	391	3192	0	4602	3583	0
CP018358	4374	plasmid	circular	2016-12-13	SAMN03733848	SRR2965667	Klebsiella oxytoca	3603	82.3731	5	0	0	457	3146	1941	1662	0	5694	3603	0
CP018359	5521	plasmid	circular	2016-12-13	SAMN03733848	SRR2965667	Klebsiella oxytoca	4751	86.0533	11	0	0	514	4237	2801	1950	0	8172	4751	0
CP018360	111017	plasmid	circular	2016-12-13	SAMN03733848	SRR2965667	Klebsiella oxytoca	106314	95.7637	3	0	0	0	106314	0	106314	21086	85228	106314	0
CP018361	277616	plasmid	circular	2016-12-13	SAMN03733848	SRR2965667	Klebsiella oxytoca	237408	85.5167	27	0	0	53422	183986	3206	234202	0	260033	171036	66372
CP007728	15096	plasmid	circular	2016-07-26	SAMN01057614	SRR1427234	Klebsiella pneumoniae	13956	92.4483	3	0	0	1394	12562	1394	12562	42	13914	1394	12562
CP007729	243824	plasmid	circular	2016-07-26	SAMN01057614	SRR1427234	Klebsiella pneumoniae	220146	90.2889	44	0	0	33145	187001	8789	211357	124934	95212	203836	16310
CP007730	113639	plasmid	circular	2016-07-26	SAMN01057614	SRR1427234	Klebsiella pneumoniae	111427	98.0535	45	0	0	6370	105057	14778	96649	40027	71400	77673	33754
CP007732	268334	plasmid	circular	2016-07-26	SAMN02713685	SRR1427243	Klebsiella pneumoniae	242369	90.3236	35	0	0	21672	220697	8051	234318	0	255201	164924	77445
CP007733	80411	plasmid	circular	2016-07-26	SAMN02713685	SRR1427243	Klebsiella pneumoniae	75981	94.4908	16	0	0	1687	74294	3894	72087	0	80419	55335	20646
CP007734	338850	plasmid	circular	2016-07-26	SAMN02713685	SRR1427243	Klebsiella pneumoniae	311990	92.0732	76	0	0	82318	229672	18049	293941	0	316907	284654	27336
CP007735	89770	plasmid	circular	2016-07-26	SAMN02713685	SRR1427243	Klebsiella pneumoniae	69827	77.7843	39	0	0	32651	37176	10507	59320	0	71489	61238	8589
CP007736	113440	plasmid	circular	2016-07-26	SAMN02713685	SRR1427243	Klebsiella pneumoniae	101059	89.0859	31	0	0	6726	94333	18462	82597	0	107591	76167	24892
CP008798	85473	plasmid	circular	2016-07-26	SAMN02786855	SRR1501128	Klebsiella pneumoniae	65372	76.4826	28	0	0	11684	53688	5343	60029	0	71839	58778	6594
CP008799	58050	plasmid	circular	2016-07-26	SAMN02786855	SRR1501128	Klebsiella pneumoniae	54249	93.4522	37	0	0	7033	47216	9507	44742	0	56920	34484	19765
CP008800	194877	plasmid	circular	2016-07-26	SAMN02786855	SRR1501128	Klebsiella pneumoniae	188790	96.8765	55	0	0	44238	144552	12018	176772	4609	184181	132787	56003
CP008832	13841	plasmid	circular	2016-07-26	SAMN02786856	SRR1510963	Klebsiella pneumoniae	12701	91.7636	3	0	0	1394	11307	1394	11307	0	13008	1394	11307
CP008833	113639	plasmid	circular	2016-07-26	SAMN02786856	SRR1510963	Klebsiella pneumoniae	112055	98.6061	11	0	0	1750	110305	2437	109618	148	111907	6386	105669
CP008930	187571	plasmid	circular	2016-07-26	SAMN02885365	SRR1508819	Klebsiella pneumoniae	146411	78.0563	12	1	3673	17505	128906	3673	142738	0	172715	101880	44531
CP008931	111693	plasmid	circular	2016-07-26	SAMN02885365	SRR1508819	Klebsiella pneumoniae	111693	100	1	1	111693	0	111693	0	111693	0	111748	0	111693
CP008932	69947	plasmid	circular	2016-07-26	SAMN02885365	SRR1508819	Klebsiella pneumoniae	49853	71.2725	4	0	0	2863	46990	0	49853	0	59022	49853	0
CP008933	304526	plasmid	circular	2016-07-26	SAMN02885365	SRR1508819	Klebsiella pneumoniae	192772	63.3023	14	1	8588	9598	183174	17385	175387	0	275446	192772	0
CP011575	43621	plasmid	circular	2015-06-09	SAMN03024610	SRR1582895	Klebsiella pneumoniae	33615	77.0615	1	0	0	0	33615	0	33615	0	43698	0	33615
CP011576	49832	plasmid	circular	2015-06-09	SAMN03024610	SRR1582895	Klebsiella pneumoniae	39395	79.0556	15	0	0	7623	31772	1337	38058	0	41093	35335	4060
CP011577	130719	plasmid	circular	2015-06-09	SAMN03024610	SRR1582895	Klebsiella pneumoniae	103293	79.0191	10	0	0	1292	102001	696	102597	61560	41733	54055	49238
CP011619	3741	plasmid	circular	2015-06-09	SAMN03024590	SRR1582875	Klebsiella pneumoniae	3741	100	1	1	3741	0	3741	0	3741	3741	0	3741	0
CP011620	39554	plasmid	circular	2015-06-09	SAMN03024590	SRR1582875	Klebsiella pneumoniae	33548	84.8157	2	0	0	0	33548	0	33548	0	33918	2871	30677
CP011621	77808	plasmid	circular	2015-06-09	SAMN03024590	SRR1582875	Klebsiella pneumoniae	64271	82.602	14	0	0	8237	56034	13155	34684	0	70901	29587	34684
CP011622	176497	plasmid	circular	2015-06-09	SAMN03024590	SRR1582875	Klebsiella pneumoniae	168466	95.4498	10	0	0	13861	154605	2312	166154	0	171892	43018	125448
CP011623	250396	plasmid	circular	2015-06-09	SAMN03024590	SRR1582875	Klebsiella pneumoniae	219941	87.8373	39	0	0	46933	173008	19826	138777	0	233773	200747	19194
CP011643	2927	plasmid	circular	2015-06-09	SAMN03024583	SRR1582868	Klebsiella pneumoniae	2927	100	1	1	2927	0	2927	0	2927	2927	0	2927	0
CP011644	40939	plasmid	circular	2015-06-09	SAMN03024583	SRR1582868	Klebsiella pneumoniae	35981	87.8893	5	0	0	2853	33128	828	35153	0	43072	27712	8269
CP011645	77801	plasmid	circular	2015-06-09	SAMN03024583	SRR1582868	Klebsiella pneumoniae	67275	86.4706	6	0	0	2402	64873	1859	65416	329	66946	4348	62927
CP011646	96702	plasmid	circular	2015-06-09	SAMN03024583	SRR1582868	Klebsiella pneumoniae	84243	87.1161	10	0	0	28198	56045	2058	82185	0	95594	84243	0
CP013321	3741	plasmid	circular	2016-03-09	SAMN03733725	SRR2965672	Klebsiella pneumoniae	3741	100	1	1	3741	0	3741	0	3741	3741	0	3741	0
CP013323	257944	plasmid	circular	2016-03-09	SAMN03733725	SRR2965672	Klebsiella pneumoniae	199914	77.5029	33	0	0	25507	174407	17866	120902	0	224943	180719	19195
CP013324	166486	plasmid	circular	2016-03-09	SAMN03733725	SRR2965672	Klebsiella pneumoniae	152314	91.4876	7	0	0	933	151381	1039	151275	343	151971	26866	125448
CP013325	49565	plasmid	circular	2016-03-09	SAMN03733725	SRR2965672	Klebsiella pneumoniae	47942	96.7255	4	0	0	0	47942	880	47062	2899	45043	17203	30739
CP013326	77808	plasmid	circular	2016-03-09	SAMN03733725	SRR2965672	Klebsiella pneumoniae	73847	94.9093	22	0	0	12377	61470	6109	37211	0	78737	39163	34684
CP014648	40448	plasmid	circular	2016-06-15	SAMN03701676	SRR3222155	Klebsiella pneumoniae	30876	76.335	12	0	0	2274	28602	4193	26683	0	33153	15772	15104
CP014649	133484	plasmid	circular	2016-06-15	SAMN03701676	SRR3222155	Klebsiella pneumoniae	126044	94.4263	21	0	0	25233	100811	13636	112408	20281	105763	117002	9042
CP014650	113639	plasmid	circular	2016-06-15	SAMN03701676	SRR3222155	Klebsiella pneumoniae	108387	95.3783	19	0	0	2298	106089	3176	105211	0	111538	13384	95003
CP014756	121030	plasmid	circular	2016-05-19	SAMN03455970	SRR3228444	Klebsiella pneumoniae	112876	93.2628	1	0	0	0	112876	0	112876	112876	0	0	112876
CP014757	54064	plasmid	circular	2016-05-19	SAMN03455970	SRR3228444	Klebsiella pneumoniae	51933	96.0584	5	0	0	24931	27002	0	51933	10888	41045	39755	12178
CP014758	38384	plasmid	circular	2016-05-19	SAMN03455970	SRR3228444	Klebsiella pneumoniae	35160	91.6007	9	0	0	3946	31214	1940	26793	11019	24141	11549	23611
CP014763	284894	plasmid	circular	2016-08-25	SAMN03455930	SRR3217430	Klebsiella pneumoniae	275090	96.5587	48	0	0	67556	207534	6716	268374	0	280081	275090	0
CP014764	36707	plasmid	circular	2016-08-25	SAMN03455930	SRR3217430	Klebsiella pneumoniae	36707	100	1	1	36707	0	36707	0	36707	0	36834	36707	0
CP014765	106559	plasmid	circular	2016-08-25	SAMN03455930	SRR3217430	Klebsiella pneumoniae	106559	100	4	0	0	935	105624	1200	105359	0	106686	1200	105359
CP015026	170926	plasmid	circular	2016-06-16	SAMN03455975	SRR3465557	Klebsiella pneumoniae	159728	93.4486	41	0	0	32752	126976	8329	151399	142126	17602	154826	4902
CP015135	158741	plasmid	circular	2017-01-05	SAMN03455977	SRR3465532	Klebsiella pneumoniae	157428	99.1729	7	0	0	2725	154703	735	156693	157428	0	-132608	290036
CP016810	307743	plasmid	circular	2016-08-12	SAMN04448219	SRR3219268	Klebsiella pneumoniae	270204	87.8018	56	0	0	46045	224159	35711	112296	0	318929	225669	44535
CP016812	65887	plasmid	circular	2016-08-12	SAMN04448219	SRR3219268	Klebsiella pneumoniae	62242	94.4678	32	2	5593	9591	52651	17726	28148	36324	25918	43511	18731
CP016919	70830	plasmid	circular	2016-08-26	SAMN04448229	SRR3221674	Klebsiella pneumoniae	49561	69.9718	31	0	0	10555	39006	9658	39903	31830	17731	37108	12453
CP016920	6139	plasmid	circular	2016-08-26	SAMN04448229	SRR3221674	Klebsiella pneumoniae	6141	100.033	4	0	0	207	5934	1691	4450	0	6268	1691	4450
CP016921	283369	plasmid	circular	2016-08-26	SAMN04448229	SRR3221674	Klebsiella pneumoniae	259670	91.6367	24	0	0	17109	242561	4408	255262	241626	18044	140041	119629
CP016922	103694	plasmid	circular	2016-08-26	SAMN04448229	SRR3221674	Klebsiella pneumoniae	100291	96.7182	8	0	0	308	99983	1066	99225	100291	0	79273	21018
CP016924	111539	plasmid	circular	2016-08-26	SAMN04448241	SRR3222213	Klebsiella pneumoniae	111539	100	1	1	111539	0	111539	0	111539	0	111666	0	111539
CP016925	63291	plasmid	circular	2016-08-26	SAMN04448241	SRR3222213	Klebsiella pneumoniae	55873	88.2795	7	0	0	14690	41183	7963	47910	55873	0	55873	0
CP016927	72093	plasmid	circular	2016-08-26	SAMN04448241	SRR3222213	Klebsiella pneumoniae	69670	96.6391	14	0	0	46781	22889	7833	61837	69670	0	31195	38475
CP017935	89621	plasmid	circular	2016-11-07	SAMN03024573	SRR5713998	Klebsiella pneumoniae	79499	88.7058	11	0	0	43765	35734	0	79499	0	81755	41542	37957
CP017936	76186	plasmid	circular	2016-11-07	SAMN03024573	SRR5713998	Klebsiella pneumoniae	76186	100	11	0	0	5171	71015	1216	74970	0	77201	15364	60822
CP017937	43621	plasmid	circular	2016-11-07	SAMN03024573	SRR5713998	Klebsiella pneumoniae	43621	100	1	1	43621	0	43621	0	43621	0	43748	0	43621
CP018348	9294	plasmid	circular	2016-12-13	SAMN03733765	SRR2965682	Klebsiella pneumoniae	9294	100	1	1	9294	0	9294	0	9294	9294	0	0	9294
CP018349	43482	plasmid	circular	2016-12-13	SAMN03733765	SRR2965682	Klebsiella pneumoniae	41819	96.1754	1	0	0	0	41819	0	41819	0	42968	41819	0
CP018350	66920	plasmid	circular	2016-12-13	SAMN03733765	SRR2965682	Klebsiella pneumoniae	53885	80.5215	18	0	0	14105	39780	9414	44471	137	53748	43469	10416
CP018351	184940	plasmid	circular	2016-12-13	SAMN03733765	SRR2965682	Klebsiella pneumoniae	166116	89.8216	30	0	0	24901	141215	26940	139176	3638	162478	139759	26357
CP018353	13841	plasmid	circular	2016-12-13	SAMN03733793	SRR2965692	Klebsiella pneumoniae	7865	56.8239	1	0	0	0	7865	0	7865	0	8019	0	7865
CP018354	45742	plasmid	circular	2016-12-13	SAMN03733793	SRR2965692	Klebsiella pneumoniae	36949	80.777	18	0	0	14329	22620	8157	28792	0	42391	30357	6592
CP018355	207543	plasmid	circular	2016-12-13	SAMN03733793	SRR2965692	Klebsiella pneumoniae	198776	95.7758	26	0	0	46914	151862	3835	194941	15492	183284	135065	63711
CP018665	2781	plasmid	circular	2016-12-19	SAMN03024576	SRR1582861	Klebsiella pneumoniae	2781	100	1	1	2781	0	2781	0	2781	2781	0	2781	0
CP018666	3223	plasmid	circular	2016-12-19	SAMN03024576	SRR1582861	Klebsiella pneumoniae	3223	100	1	1	3223	0	3223	0	3223	3223	0	3223	0
CP018667	5566	plasmid	circular	2016-12-19	SAMN03024576	SRR1582861	Klebsiella pneumoniae	5566	100	1	1	5566	0	5566	0	5566	0	5643	5566	0
CP018668	43621	plasmid	circular	2016-12-19	SAMN03024576	SRR1582861	Klebsiella pneumoniae	43621	100	1	1	43621	0	43621	0	43621	9852	33769	0	43621
CP018669	88688	plasmid	circular	2016-12-19	SAMN03024576	SRR1582861	Klebsiella pneumoniae	73879	83.3021	6	0	0	726	73153	2071	71808	0	87258	14760	59119
CP018670	183432	plasmid	circular	2016-12-19	SAMN03024576	SRR1582861	Klebsiella pneumoniae	180692	98.5063	2	0	0	0	180692	0	180692	0	184723	-135424	316116
CP018672	9294	plasmid	circular	2016-12-19	SAMN03024585	SRR1582870	Klebsiella pneumoniae	13035	140.252	2	2	13035	0	13035	0	13035	13035	0	3741	9294
CP018673	44015	plasmid	linear	2016-12-19	SAMN03024585	SRR1582870	Klebsiella pneumoniae	41819	95.0108	1	0	0	0	41819	0	41819	0	42968	41819	0
CP018674	70606	plasmid	circular	2016-12-19	SAMN03024585	SRR1582870	Klebsiella pneumoniae	68969	97.6815	2	0	0	1026	67943	0	68969	10494	58475	1026	67943
CP018675	181436	plasmid	circular	2016-12-19	SAMN03024585	SRR1582870	Klebsiella pneumoniae	167099	92.098	8	0	0	11432	155667	820	46912	49061	118038	127021	40078
CP020902	338512	plasmid	circular	2017-04-27	SAMN04158282	SRR2724081	Klebsiella pneumoniae	315431	93.1816	27	0	0	69337	246094	4107	311324	297704	17727	233738	81693
CP020903	200365	plasmid	circular	2017-04-27	SAMN04158282	SRR2724081	Klebsiella pneumoniae	176839	88.2584	71	0	0	44879	131960	19583	157256	171983	4856	162585	14254
CP020904	120533	plasmid	circular	2017-04-27	SAMN04158282	SRR2724081	Klebsiella pneumoniae	97320	80.7414	86	1	4474	18241	79079	30899	66421	81156	16164	75247	22073
CP020905	41111	plasmid	circular	2017-04-27	SAMN04158282	SRR2724081	Klebsiella pneumoniae	40732	99.0781	3	0	0	379	40353	379	40353	0	41240	40732	0
CP023488	223434	plasmid	circular	2017-11-16	SAMN04011426	SRR2244244	Klebsiella pneumoniae	201915	90.369	54	0	0	29699	172216	34309	167606	6884	195031	189568	12347
CP023489	124323	plasmid	circular	2017-11-16	SAMN04011426	SRR2244244	Klebsiella pneumoniae	98117	78.921	46	0	0	36097	62020	46281	51836	29606	68511	81615	16502
CP023554	212326	plasmid	circular	2017-11-16	SAMN04011439	SRR2244257	Klebsiella pneumoniae	201947	95.1118	28	0	0	46820	155127	19180	182767	0	206684	142881	59066
CP023555	169145	plasmid	circular	2017-11-16	SAMN04011439	SRR2244257	Klebsiella pneumoniae	155054	91.6693	34	0	0	7227	147827	17163	137891	132902	22152	78953	76101
CP023556	65209	plasmid	linear	2017-11-16	SAMN04011439	SRR2244257	Klebsiella pneumoniae	51065	78.3097	30	0	0	11499	39566	12462	38603	354	50711	51065	0
CP023557	9293	plasmid	circular	2017-11-16	SAMN04011439	SRR2244257	Klebsiella pneumoniae	13145	141.451	2	2	13145	3852	9293	3852	9293	0	13399	3852	9293
CP024483	243634	plasmid	circular	2017-11-06	SAMEA3357193	ERR1008775	Klebsiella pneumoniae	219475	90.0839	33	0	0	63371	156104	8030	211445	187457	32018	150156	69319
CP024484	71104	plasmid	circular	2017-11-06	SAMEA3357193	ERR1008775	Klebsiella pneumoniae	66847	94.013	20	0	0	8599	58248	4803	62044	0	72037	22754	44093
CP024485	4228	plasmid	circular	2017-11-06	SAMEA3357193	ERR1008775	Klebsiella pneumoniae	3138	74.2195	4	0	0	272	2866	3138	0	0	3154	3138	0
CP024486	3514	plasmid	circular	2017-11-06	SAMEA3357193	ERR1008775	Klebsiella pneumoniae	3514	100	1	1	3514	0	3514	0	3514	3514	0	3514	0
CP024487	3223	plasmid	circular	2017-11-06	SAMEA3357193	ERR1008775	Klebsiella pneumoniae	3223	100	1	1	3223	0	3223	0	3223	3223	0	3223	0
CP024488	2723	plasmid	circular	2017-11-06	SAMEA3357193	ERR1008775	Klebsiella pneumoniae	2723	100	1	1	2723	0	2723	0	2723	2723	0	0	2723
CP024490	71104	plasmid	circular	2017-11-06	SAMEA3357223	ERR1008714	Klebsiella pneumoniae	70958	99.7947	19	0	0	9059	61899	4786	66172	0	72092	26865	44093
CP024491	6657	plasmid	circular	2017-11-06	SAMEA3357223	ERR1008714	Klebsiella pneumoniae	6531	98.1073	1	0	0	0	6531	0	6531	0	6649	6531	0
CP024492	5783	plasmid	circular	2017-11-06	SAMEA3357223	ERR1008714	Klebsiella pneumoniae	6854	118.52	6	0	0	5111	1743	1763	0	0	8147	6854	0
CP024493	3514	plasmid	circular	2017-11-06	SAMEA3357223	ERR1008714	Klebsiella pneumoniae	4095	116.534	2	0	0	0	4095	581	3514	670	3425	4095	0
CP024494	3223	plasmid	circular	2017-11-06	SAMEA3357223	ERR1008714	Klebsiella pneumoniae	3223	100	1	1	3223	0	3223	0	3223	0	3275	3223	0
CP024495	2723	plasmid	circular	2017-11-06	SAMEA3357223	ERR1008714	Klebsiella pneumoniae	2723	100	1	1	2723	0	2723	0	2723	0	2772	0	2723
CP024497	212097	plasmid	circular	2017-11-06	SAMEA3357328	ERR1023631	Klebsiella pneumoniae	208846	98.4672	5	0	0	0	208846	1297	207549	164484	44362	100533	108313
CP024498	4064	plasmid	circular	2017-11-06	SAMEA3357328	ERR1023631	Klebsiella pneumoniae	4064	100	1	1	4064	0	4064	4064	0	0	4119	4064	0
CP024500	243620	plasmid	circular	2017-11-06	SAMEA3357325	ERR1023628	Klebsiella pneumoniae	230259	94.5156	34	0	0	68978	161281	10066	220193	40133	190126	164134	66125
CP024501	212195	plasmid	circular	2017-11-06	SAMEA3357325	ERR1023628	Klebsiella pneumoniae	208941	98.4665	7	0	0	0	208941	1592	207349	0	211652	100623	108318
CP024502	4064	plasmid	circular	2017-11-06	SAMEA3357325	ERR1023628	Klebsiella pneumoniae	4064	100	1	1	4064	0	4064	4064	0	0	4119	4064	0
CP024503	3223	plasmid	circular	2017-11-06	SAMEA3357325	ERR1023628	Klebsiella pneumoniae	5022	155.818	3	0	0	0	5022	117	4905	5022	0	5022	0
CP024505	3012	plasmid	circular	2017-11-06	SAMEA3357405	ERR1023685	Klebsiella pneumoniae	3012	100	1	1	3012	0	3012	3012	0	0	3067	3012	0
CP024506	2936	plasmid	circular	2017-11-06	SAMEA3357405	ERR1023685	Klebsiella pneumoniae	2594	88.3515	5	0	0	2175	419	1421	1173	0	3017	2594	0
CP024507	310025	plasmid	circular	2017-11-06	SAMEA3357405	ERR1023685	Klebsiella pneumoniae	295471	95.3055	31	0	0	78764	216707	105014	190457	0	299778	237742	57729
CP024508	228353	plasmid	circular	2017-11-06	SAMEA3357405	ERR1023685	Klebsiella pneumoniae	175268	76.7531	63	0	0	57442	117826	16904	64845	87325	87943	161462	13806
CP024509	140704	plasmid	circular	2017-11-06	SAMEA3357405	ERR1023685	Klebsiella pneumoniae	130703	92.8922	39	0	0	28781	101922	39388	87050	1769	128934	130703	0
CP024510	98344	plasmid	circular	2017-11-06	SAMEA3357405	ERR1023685	Klebsiella pneumoniae	90278	91.7982	69	0	0	35706	54572	59033	16358	0	95687	90278	0
CP024511	3514	plasmid	circular	2017-11-06	SAMEA3357405	ERR1023685	Klebsiella pneumoniae	3380	96.1867	4	0	0	243	3137	438	2942	0	4020	3380	0
CP024512	3377	plasmid	circular	2017-11-06	SAMEA3357405	ERR1023685	Klebsiella pneumoniae	3207	94.9659	1	0	0	0	3207	3207	0	0	3294	3207	0
CP024513	3336	plasmid	circular	2017-11-06	SAMEA3357405	ERR1023685	Klebsiella pneumoniae	3406	102.098	4	0	0	3176	230	3406	0	0	4154	3406	0
CP024514	3223	plasmid	circular	2017-11-06	SAMEA3357405	ERR1023685	Klebsiella pneumoniae	3160	98.0453	3	0	0	0	3160	420	2740	0	4027	3160	0
CP024516	227807	plasmid	circular	2017-11-06	SAMEA3357381	ERR1023674	Klebsiella pneumoniae	214438	94.1314	34	0	0	67703	146735	10218	204220	59464	154974	148313	66125
CP024517	212079	plasmid	circular	2017-11-06	SAMEA3357381	ERR1023674	Klebsiella pneumoniae	210436	99.2253	9	0	0	232	210204	1208	209228	0	212270	56545	153891
CP024518	4064	plasmid	circular	2017-11-06	SAMEA3357381	ERR1023674	Klebsiella pneumoniae	4064	100	1	1	4064	0	4064	4064	0	0	4119	4064	0
CP024519	3223	plasmid	circular	2017-11-06	SAMEA3357381	ERR1023674	Klebsiella pneumoniae	3106	96.3698	1	0	0	0	3106	0	3106	3106	0	3106	0
CP024520	1916	plasmid	circular	2017-11-06	SAMEA3357381	ERR1023674	Klebsiella pneumoniae	1916	100	2	0	0	0	1916	117	1799	1916	0	1916	0
CP024522	221606	plasmid	circular	2017-11-06	SAMEA3357080	ERR1023801	Klebsiella pneumoniae	192749	86.9782	34	0	0	19189	173560	58525	134224	0	197587	164482	28267
CP024523	147932	plasmid	circular	2017-11-06	SAMEA3357080	ERR1023801	Klebsiella pneumoniae	140812	95.187	12	0	0	6753	134059	1776	139036	0	145714	79812	61000
CP024524	89345	plasmid	circular	2017-11-06	SAMEA3357080	ERR1023801	Klebsiella pneumoniae	77746	87.0177	39	0	0	25820	51926	8853	62475	1112	76634	64247	13499
CP024525	4660	plasmid	circular	2017-11-06	SAMEA3357080	ERR1023801	Klebsiella pneumoniae	4078	87.5107	4	0	0	3643	435	1005	3073	0	4142	4078	0
CP024526	4510	plasmid	circular	2017-11-06	SAMEA3357080	ERR1023801	Klebsiella pneumoniae	4064	90.1109	2	0	0	3829	235	235	3829	0	4554	4064	0
CP024527	3825	plasmid	circular	2017-11-06	SAMEA3357080	ERR1023801	Klebsiella pneumoniae	3741	97.8039	4	0	0	569	3172	3741	0	6	3735	3741	0
CP024529	221606	plasmid	circular	2017-11-06	SAMEA3357077	ERR1023800	Klebsiella pneumoniae	193931	87.5116	36	0	0	19658	174273	22802	171129	0	193994	165589	28342
CP024530	147932	plasmid	circular	2017-11-06	SAMEA3357077	ERR1023800	Klebsiella pneumoniae	139142	94.0581	10	0	0	6983	132159	1813	137329	0	141053	78099	61043
CP024531	89345	plasmid	circular	2017-11-06	SAMEA3357077	ERR1023800	Klebsiella pneumoniae	79162	88.6026	38	0	0	25452	53710	7647	65097	616	78546	65663	13499
CP024532	4660	plasmid	circular	2017-11-06	SAMEA3357077	ERR1023800	Klebsiella pneumoniae	4187	89.8498	4	0	0	3085	1102	1102	3085	0	4229	4187	0
CP024533	4510	plasmid	circular	2017-11-06	SAMEA3357077	ERR1023800	Klebsiella pneumoniae	4392	97.3836	3	0	0	3940	452	452	3940	197	4195	4392	0
CP024534	3825	plasmid	circular	2017-11-06	SAMEA3357077	ERR1023800	Klebsiella pneumoniae	3425	89.5425	3	0	0	683	2742	3425	0	0	3897	3425	0
CP024543	110374	plasmid	circular	2017-11-06	SAMEA3357010	ERR1023775	Klebsiella pneumoniae	95286	86.3301	8	0	0	0	95286	8278	87008	5610	89676	17665	77621
CP024544	71587	plasmid	circular	2017-11-06	SAMEA3357010	ERR1023775	Klebsiella pneumoniae	71495	99.8715	9	0	0	6913	64582	6022	65473	0	72377	18570	52925
CP024546	110374	plasmid	circular	2017-11-06	SAMEA3357043	ERR1023792	Klebsiella pneumoniae	95385	86.4198	6	0	0	0	95385	1637	93748	81868	13517	11024	84361
CP024547	71587	plasmid	circular	2017-11-06	SAMEA3357043	ERR1023792	Klebsiella pneumoniae	71495	99.8715	9	0	0	6913	64582	6022	65473	0	72322	18570	52925
CP024564	187611	plasmid	circular	2017-11-06	SAMEA3357272	ERR1008737	Klebsiella pneumoniae	171734	91.5373	25	0	0	22440	149294	27044	144690	0	174227	143392	28342
CP024565	147932	plasmid	circular	2017-11-06	SAMEA3357272	ERR1008737	Klebsiella pneumoniae	139141	94.0574	10	0	0	6983	132158	1813	137328	0	145015	78097	61044
CP024566	89345	plasmid	circular	2017-11-06	SAMEA3357272	ERR1008737	Klebsiella pneumoniae	79856	89.3794	33	0	0	25206	54650	6275	67163	1504	78352	66357	13499
CP024567	4660	plasmid	circular	2017-11-06	SAMEA3357272	ERR1008737	Klebsiella pneumoniae	4103	88.0472	3	0	0	3184	919	919	3184	0	4766	4103	0
CP024568	4510	plasmid	circular	2017-11-06	SAMEA3357272	ERR1008737	Klebsiella pneumoniae	4392	97.3836	3	0	0	3940	452	452	3940	197	4195	4392	0
CP024569	3825	plasmid	circular	2017-11-06	SAMEA3357272	ERR1008737	Klebsiella pneumoniae	3524	92.1307	3	0	0	683	2841	3524	0	164	3360	3524	0
CP024571	187611	plasmid	circular	2017-11-06	SAMEA3357268	ERR1008735	Klebsiella pneumoniae	170530	90.8955	24	0	0	22440	148090	22449	148081	21541	148989	142188	28342
CP024572	147932	plasmid	circular	2017-11-06	SAMEA3357268	ERR1008735	Klebsiella pneumoniae	139584	94.3569	16	0	0	7357	132227	2381	137203	136879	2705	78540	61044
CP024573	90173	plasmid	circular	2017-11-06	SAMEA3357268	ERR1008735	Klebsiella pneumoniae	79729	88.4178	35	0	0	26680	53049	11537	61774	0	83726	66230	13499
CP024574	9326	plasmid	circular	2017-11-06	SAMEA3357268	ERR1008735	Klebsiella pneumoniae	9178	98.413	7	0	0	7807	1371	2054	7124	1144	8034	9178	0
CP024575	3825	plasmid	circular	2017-11-06	SAMEA3357268	ERR1008735	Klebsiella pneumoniae	2841	74.2745	2	0	0	0	2841	2841	0	0	4287	2841	0
CP011598	43621	plasmid	circular	2015-06-09	SAMN03733692	SRR2965721	Kluyvera intermedia	42005	96.2954	5	0	0	10011	31994	1187	40818	0	42467	13344	28661
CP011599	82986	plasmid	circular	2015-06-09	SAMN03733692	SRR2965721	Kluyvera intermedia	69651	83.931	13	0	0	20052	49599	2648	67003	0	71419	50941	18710
CP011600	215092	plasmid	circular	2015-06-09	SAMN03733692	SRR2965721	Kluyvera intermedia	193835	90.1173	29	0	0	36664	157171	6077	187758	0	198155	176155	17680
CP011601	295619	plasmid	circular	2015-06-09	SAMN03733692	SRR2965721	Kluyvera intermedia	262663	88.8519	41	0	0	78554	184109	5861	256802	0	267833	145747	116916
CP008919	48866	plasmid	circular	2016-07-26	SAMN02904571	SRR1558174	Providencia stuartii	48874	100.016	1	1	48874	0	48874	0	48874	0	48929	48874	0
AP014566	132611	plasmid	circular	2016-10-07	SAMD00002684	DRR000944	Salmonella enterica	125090	94.3285	9	0	0	2006	123084	768	124322	63701	61389	44050	81040
CP004026	24012	plasmid	circular	2016-07-26	SAMN01832085	SRR1029665	Salmonella enterica	24796	103.265	5	0	0	2877	21919	0	24796	24796	0	24796	0
CP004028	17094	plasmid	circular	2016-07-26	SAMN01832085	SRR1029665	Salmonella enterica	22333	130.648	1	0	0	0	22333	0	22333	22333	0	22333	0
CP006054	78193	plasmid	circular	2016-06-09	SAMN01823701	SRR498276	Salmonella enterica	81838	104.662	1	0	0	0	81838	0	81838	81838	0	0	81838
CP011290	32098	plasmid	circular	2016-04-22	SAMN03371464	SRR1955549	Salmonella enterica	34199	106.546	2	2	34199	0	34199	0	34199	1974	32225	2101	32098
CP011291	58005	plasmid	circular	2016-04-22	SAMN03371464	SRR1955549	Salmonella enterica	58104	100.171	8	0	0	149	57955	1470	56634	0	62369	-11982	70086
CP011395	59336	plasmid	circular	2015-05-11	SAMN01041085	SRR2544673	Salmonella enterica	81815	137.884	1	1	81815	0	81815	0	81815	0	81942	0	81815
CP012922	37697	plasmid	circular	2016-03-22	SAMN04156749	SRR2598330	Salmonella enterica	37697	100	1	1	37697	0	37697	0	37697	0	37824	0	37697
CP012923	99011	plasmid	circular	2016-03-22	SAMN04156749	SRR2598330	Salmonella enterica	98832	99.8192	6	0	0	536	98296	1153	97679	0	99841	52882	45950
CP012925	2096	plasmid	circular	2016-03-22	SAMN04156727	SRR2896022	Salmonella enterica	2096	100	1	1	2096	0	2096	0	2096	2096	0	0	2096
CP012926	37697	plasmid	circular	2016-03-22	SAMN04156727	SRR2896022	Salmonella enterica	37697	100	1	1	37697	0	37697	0	37697	0	37824	0	37697
CP012927	3372	plasmid	circular	2016-03-22	SAMN04156727	SRR2896022	Salmonella enterica	3372	100	1	1	3372	0	3372	0	3372	0	3499	3372	0
CP012928	62920	plasmid	circular	2016-03-22	SAMN04156727	SRR2896022	Salmonella enterica	61738	98.1214	6	0	0	0	61738	597	61141	0	62747	9598	52140
CP012929	96042	plasmid	circular	2016-03-22	SAMN04156727	SRR2896022	Salmonella enterica	95856	99.8063	12	0	0	536	95320	1849	94007	0	98312	60918	34938
CP012931	236176	plasmid	circular	2016-03-22	SAMN04156715	SRR2898679	Salmonella enterica	231834	98.1615	13	0	0	12189	219645	3200	228634	231834	0	-46666	278500
CP012932	2096	plasmid	circular	2016-03-22	SAMN04156715	SRR2898679	Salmonella enterica	2096	100	1	1	2096	0	2096	0	2096	0	2223	0	2096
CP012933	3319	plasmid	circular	2016-03-22	SAMN04156715	SRR2898679	Salmonella enterica	3319	100	1	1	3319	0	3319	0	3319	0	3446	3319	0
CP012934	3372	plasmid	circular	2016-03-22	SAMN04156715	SRR2898679	Salmonella enterica	3372	100	1	1	3372	0	3372	0	3372	0	3499	3372	0
CP012935	3905	plasmid	circular	2016-03-22	SAMN04156715	SRR2898679	Salmonella enterica	3905	100	1	1	3905	0	3905	0	3905	0	4032	0	3905
CP012936	98999	plasmid	circular	2016-03-22	SAMN04156715	SRR2898679	Salmonella enterica	98952	99.9525	5	0	0	536	98416	1153	97799	0	100443	53002	45950
CP014050	93912	plasmid	circular	2016-02-11	SAMN03996249	SRR2814419	Salmonella enterica	87471	93.1415	15	0	0	10041	77430	0	87471	61375	26096	84150	3321
CP014997	81966	plasmid	circular	2016-04-06	SAMN02568587	SRR3173804	Salmonella enterica	80194	97.8381	2	0	0	247	79947	247	79947	0	81447	247	79947
CP016407	323122	plasmid	circular	2017-01-04	SAMN04285042	SRR2939562	Salmonella enterica	310555	96.1108	16	1	6248	66743	243812	0	195533	310555	0	310555	0
CP016409	322518	plasmid	circular	2017-01-04	SAMN04364590	SRR3129297	Salmonella enterica	302226	93.7083	11	0	0	8953	293273	0	302226	0	312250	302226	0
CP016411	316814	plasmid	circular	2017-01-04	SAMN03988471	SRR2407791	Salmonella enterica	310405	97.977	18	0	0	76891	233514	2722	175631	310405	0	310405	0
CP016505	2096	plasmid	circular	2016-07-21	SAMN04334633	SRR3028742	Salmonella enterica	2096	100	1	1	2096	0	2096	0	2096	0	2223	0	2096
CP016506	37697	plasmid	circular	2016-07-21	SAMN04334633	SRR3028742	Salmonella enterica	37697	100	1	1	37697	0	37697	0	37697	0	37824	0	37697
CP016508	2096	plasmid	circular	2016-07-21	SAMN04334629	SRR3028738	Salmonella enterica	2096	100	1	1	2096	0	2096	0	2096	0	2223	0	2096
CP016509	37697	plasmid	circular	2016-07-21	SAMN04334629	SRR3028738	Salmonella enterica	37697	100	1	1	37697	0	37697	0	37697	0	37824	0	37697
CP016511	2094	plasmid	circular	2016-07-21	SAMN04334672	SRR3028781	Salmonella enterica	2094	100	1	1	2094	0	2094	0	2094	0	2221	0	2094
CP016512	37697	plasmid	circular	2016-07-21	SAMN04334672	SRR3028781	Salmonella enterica	37697	100	1	1	37697	0	37697	0	37697	0	37824	0	37697
CP016513	6647	plasmid	circular	2016-07-21	SAMN04334672	SRR3028781	Salmonella enterica	6647	100	1	1	6647	0	6647	0	6647	0	6774	6647	0
CP016515	37697	plasmid	circular	2016-07-21	SAMN05263553	SRR3707412	Salmonella enterica	37697	100	1	1	37697	0	37697	0	37697	0	37824	0	37697
CP016516	98998	plasmid	circular	2016-07-21	SAMN05263553	SRR3707412	Salmonella enterica	98972	99.9737	3	0	0	536	98436	1063	97909	0	197958	1063	97909
CP016518	37698	plasmid	circular	2016-07-21	SAMN05263538	SRR3703080	Salmonella enterica	37698	100	1	1	37698	0	37698	0	37698	56	37642	0	37698
CP016519	6647	plasmid	circular	2016-07-21	SAMN05263538	SRR3703080	Salmonella enterica	6647	100	1	1	6647	0	6647	0	6647	6647	0	6647	0
CP016520	92323	plasmid	circular	2016-07-21	SAMN05263538	SRR3703080	Salmonella enterica	91194	98.7771	1	0	0	0	91194	0	91194	0	94447	0	91194
CP016522	101723	plasmid	circular	2016-07-21	SAMN05263513	SRR3707447	Salmonella enterica	101591	99.8702	5	0	0	536	101055	668	100923	0	102320	55635	45956
CP016523	2096	plasmid	circular	2016-07-21	SAMN05263513	SRR3707447	Salmonella enterica	2096	100	1	1	2096	0	2096	0	2096	0	2223	0	2096
CP016524	37697	plasmid	circular	2016-07-21	SAMN05263513	SRR3707447	Salmonella enterica	37697	100	1	1	37697	0	37697	0	37697	0	37824	0	37697
CP016526	261310	plasmid	circular	2016-07-21	SAMN05263546	SRR3707411	Salmonella enterica	244103	93.4151	20	0	0	14708	229395	2342	241761	244103	0	124741	119362
CP016527	3046	plasmid	circular	2016-07-21	SAMN05263546	SRR3707411	Salmonella enterica	3046	100	1	1	3046	0	3046	0	3046	0	3173	3046	0
CP016528	4096	plasmid	circular	2016-07-21	SAMN05263546	SRR3707411	Salmonella enterica	4096	100	1	1	4096	0	4096	0	4096	0	4223	4096	0
CP016529	42652	plasmid	circular	2016-07-21	SAMN05263546	SRR3707411	Salmonella enterica	42652	100	2	0	0	0	42652	0	42652	0	42779	4953	37699
CP016531	37697	plasmid	circular	2016-07-21	SAMN05263504	SRR3707415	Salmonella enterica	37697	100	1	1	37697	0	37697	0	37697	0	37824	0	37697
CP016532	4245	plasmid	circular	2016-07-21	SAMN05263504	SRR3707415	Salmonella enterica	4245	100	1	1	4245	0	4245	0	4245	0	4372	4245	0
CP016533	91980	plasmid	circular	2016-07-21	SAMN05263504	SRR3707415	Salmonella enterica	90042	97.893	1	0	0	0	90042	0	90042	0	92590	0	90042
CP016562	37697	plasmid	circular	2016-07-22	SAMN05277889	SRR3709723	Salmonella enterica	37697	100	1	1	37697	0	37697	0	37697	0	37824	0	37697
CP016564	37697	plasmid	circular	2016-07-22	SAMN05277890	SRR3709728	Salmonella enterica	37697	100	1	1	37697	0	37697	0	37697	0	37824	0	37697
CP016566	2246	plasmid	circular	2016-07-22	SAMN05263514	SRR3682071	Salmonella enterica	2246	100	1	1	2246	0	2246	0	2246	0	5157	0	2246
CP016567	37697	plasmid	circular	2016-07-22	SAMN05263514	SRR3682071	Salmonella enterica	37698	100.003	1	0	0	0	37698	0	37698	57	37641	0	37698
CP016568	98998	plasmid	circular	2016-07-22	SAMN05263514	SRR3682071	Salmonella enterica	98813	99.8131	2	0	0	0	98813	0	98813	0	99729	7624	91189
CP016570	2246	plasmid	circular	2016-07-22	SAMN05263515	SRR3685561	Salmonella enterica	2246	100	1	1	2246	0	2246	0	2246	0	9329	0	2246
CP016571	37697	plasmid	circular	2016-07-22	SAMN05263515	SRR3685561	Salmonella enterica	37697	100	1	1	37697	0	37697	0	37697	56	37641	0	37697
CP016572	98999	plasmid	circular	2016-07-22	SAMN05263515	SRR3685561	Salmonella enterica	91073	91.9939	1	0	0	0	91073	0	91073	0	99676	0	91073
CP016574	2246	plasmid	circular	2016-07-22	SAMN05263516	SRR3703041	Salmonella enterica	2246	100	1	1	2246	0	2246	0	2246	2246	0	0	2246
CP016575	37697	plasmid	circular	2016-07-22	SAMN05263516	SRR3703041	Salmonella enterica	37697	100	1	1	37697	0	37697	0	37697	56	37641	0	37697
CP016577	2246	plasmid	circular	2016-07-22	SAMN05263517	SRR3703074	Salmonella enterica	2246	100	1	1	2246	0	2246	0	2246	2246	0	0	2246
CP016578	37697	plasmid	circular	2016-07-22	SAMN05263517	SRR3703074	Salmonella enterica	37697	100	1	1	37697	0	37697	0	37697	56	37641	0	37697
CP016580	37696	plasmid	circular	2016-07-22	SAMN04334642	SRR3028751	Salmonella enterica	37696	100	1	1	37696	0	37696	0	37696	0	37823	0	37696
CP016582	2094	plasmid	circular	2016-07-22	SAMN04334653	SRR3028762	Salmonella enterica	2094	100	1	1	2094	0	2094	0	2094	0	2221	0	2094
CP016583	37697	plasmid	circular	2016-07-22	SAMN04334653	SRR3028762	Salmonella enterica	37697	100	1	1	37697	0	37697	0	37697	0	37824	0	37697
CP016584	6647	plasmid	circular	2016-07-22	SAMN04334653	SRR3028762	Salmonella enterica	6647	100	1	1	6647	0	6647	0	6647	0	6774	6647	0
CP016585	99473	plasmid	circular	2016-07-22	SAMN04334653	SRR3028762	Salmonella enterica	99457	99.9839	4	0	0	1367	98090	1907	97550	0	101173	1907	97550
CP016587	37696	plasmid	circular	2016-07-22	SAMN04334640	SRR3028749	Salmonella enterica	37696	100	1	1	37696	0	37696	0	37696	0	37823	0	37696
CP017721	280421	plasmid	circular	2017-06-15	SAMN02800603	SRR1395326	Salmonella enterica	247132	88.1289	45	0	0	21650	225482	11201	235931	116378	130754	247132	0
CP017722	7665	plasmid	circular	2017-06-15	SAMN02800603	SRR1395326	Salmonella enterica	7666	100.013	1	1	7666	0	7666	0	7666	0	7793	7666	0
CP020824	59372	plasmid	circular	2017-05-11	SAMN03702837	SRR2075005	Salmonella enterica	49585	83.5158	1	0	0	0	49585	0	49585	49585	0	0	49585
CP020826	59363	plasmid	circular	2017-05-11	SAMN03702839	SRR2074998	Salmonella enterica	49558	83.483	2	0	0	0	49558	0	49558	0	59858	34119	15439

## Sheet: Dictionary
NucleotideAccession	Nucleotide Accession
Length	Length of Sequence
compartment	Chromosome or Plasmid designation
MoleculeType	Circular or Linear Molecule
NucleotideDate	Release Data NCBI
Biosample	NCBI Biosample accesison
Run Accession	NCBI SRA Run Accesion
Species	Reported species
unicycler_assembly_size	Number of illumina assembled bases recovered
unicycler_per_presence	Percent recovery of illumina bases divided by NCBI assembly length
unicycler_number_contigs	Number of contigs representing the NCBI assembly
unicycler_num_circular_contigs	Number of contigs representing the NCBI assembly which are circular
unicycler_length_circular_contigs	Length of the circular contigs
cbar_unicycler_chr_bases	Number of illumina assembled bases classified as chromosomal according to cbar
cbar_unicycler_plasmid_bases	Number of illumina assembled bases classified as plasmid according to cbar
mob-recon_unicycler_chr_bases	Number of illumina assembled bases classified as chromosomal according to mob-recon
mob-recon_unicycler_plasmid_bases	Number of illumina assembled bases classified as plasmid according to mob-recon
plasmid_spades_chromosome	Number of illumina assembled bases classified as chromosomal according to plasmid spades
plasmid_spades_plasmid	Number of illumina assembled bases classified as plasmid according to plasmid spades
pfinder_unicycler_chromosome	Number of illumina assembled bases classified as chromosomal according to plasmid finder
pfinder_unicycler_plasmids	Number of illumina assembled bases classified as plasmid according to plasmid finder
