# Supplementary material for: MOB-suite: software tools for clustering, reconstruction and typing of plasmids from draft assemblies
Source: Microb Genom. 2018 Jul 27;4(8):e000206. doi: 10.1099/mgen.0.000206 (PMC6159552; doi:10.1099/mgen.0.000206)
Supplement: Supplementary File 3 [file mgen-5-206-s003.xlsx]

## Sheet: Sheet1
accession	total_length	gc	rep_type(s)	rep_type_accession(s)	relaxase_type(s)	relaxase_type_accession(s)	mpf_type	mpf_type_accession(s)	orit_type(s)	orit_accession(s)	PredictedMobility	culster_id at dist-0.05	culster_id at dist-0.0001
AB000510	2645	22.1928	-	-	-	-	-	-	-	-	Non-mobilizable	2660	18957
AB003192	2100	41.1905	rep_cluster_1876	001312__DQ186900	-	-	-	-	-	-	Non-mobilizable	3709	20412
AB007196	2311	32.6698	rep_cluster_1941	001382__NC_002132_00001	MOBV	NC_002132_00002	-	-	-	-	Mobilizable	4145	20904
AB007909	6868	65.3465	rep_cluster_1324	000643__NC_019340_00005	-	-	-	-	-	-	Non-mobilizable	3356	19950
AB010724	9014	68.7264	-	-	-	-	-	-	-	-	Non-mobilizable	4148	20909
AB011548	3306	43.4059	ColRNAI_rep_cluster_1857	000008__AJ627566	MOBF	CP019897	-	-	-	-	Mobilizable	398	7388
AB011549	92721	47.5998	IncFIB,IncFIIA,IncFII	000095__NZ_CP014273_00094,000136__AP014877_00014,000121__CP024805	MOBP	NC_011416_00039	-	-	-	-	Mobilizable	235	2672
AB015669	6633	62.1288	-	-	-	-	-	-	-	-	Non-mobilizable	4153	20915
AB016260	206479	56.0018	rep_cluster_490	001856__NC_002147_00021	MOBQ	NC_002147_00108	MPF_T	NC_010841_00162,NC_002147_00105,NC_003065_00171,NC_003065_00172,NC_003065_00185,NC_003065_00175,NC_003065_00176,NC_011984_00206,NC_011990_00129	-	-	Conjugative	2154	18145
AB019522	4975	36.8643	Inc11	000043__NC_002140_00001	MOBV	NC_002140_00004	-	-	-	-	Mobilizable	2780	19120
AB021078	93399	50.2243	IncI1	000145__HE610900_00001	MOBP	NC_019097	MPF_I	NC_019097_00085,NC_022267_00069,NC_022267_00057,NC_019097_00075,NC_019111_00038,NC_019097_00056,NZ_CM001473_00069,NC_015965_00072,NC_023290_00086	MOBP	HM021326	Conjugative	267	3569
AB022096	3138	37.0937	rep_cluster_1899	001334__AB022096	-	-	-	-	-	-	Non-mobilizable	4095	20847
AB024514	2295	38.5621	rep_cluster_1102	000359__AB024514_00001	-	-	-	-	-	-	Non-mobilizable	2909	19281
AB024946	68817	46.025	IncFIIA,IncFIB,IncFII	000136__AP014877_00014,000101__NZ_CP012345_00042,000121__CP024805	-	-	-	-	-	-	Non-mobilizable	231	2662
AB040037	3172	46.8159	ColRNAI_rep_cluster_1857	000008__AJ627566	MOBF	CP019897	-	-	MOB_unknown	CP010128	Mobilizable	394	6832
AB040415	49503	52.0736	IncFIB,IncFII	000101__NZ_CP012345_00042,000114__CP015527	-	-	MPF_T	NZ_CM001063_00039	-	-	Non-mobilizable	377	6039
AB058947	36955	68.9027	-	-	MOBP	NC_006571_00018	MPF_T	NC_006571_00012	-	-	Conjugative	4077	20825
AB063332	67066	63.6806	IncP	000179__NC_001735_00020	MOBP	NC_001735_00050	MPF_T	NC_008459_00022,NC_001735_00049,NC_004956_00085,NC_019318_00059	MOBP	NZ_CP009107	Conjugative	1095	15838
AB063523	5280	21.9697	rep_cluster_1526	000881__NC_003425_00001	-	-	-	-	-	-	Non-mobilizable	3319	19888
AB073701	44010	31.1134	-	-	-	-	-	-	-	-	Non-mobilizable	2551	18776
AB076707	6066	53.5773	ColRNAI_rep_cluster_1987	000019__CP000651_00005	-	-	-	-	MOBP	AJ001708	Mobilizable	582	12359
AB079380	7344	33.7418	rep_cluster_556	001944__MF150537	-	-	-	-	MOBP	NC_004566	Mobilizable	2966	19381
AB079381	7412	33.6751	rep_cluster_516	001890__NC_015861_00001	-	-	-	-	MOBP	NC_010796	Mobilizable	2964	19375
AB081463	13913	40.4442	rep_cluster_1485	000823__NC_003458_00004	-	-	-	-	-	-	Non-mobilizable	3116	19632
AB082959	3431	67.0358	rep_cluster_967	002452__AB082959	MOBP	NC_004527_00002	-	-	MOBP	CP019018	Mobilizable	3318	19887
AB086443	5648	50.7967	rep_cluster_1614	000998__AB086443	-	-	-	-	-	-	Non-mobilizable	3316	19885
AB088224	210614	72.8437	rep_cluster_1915	001355__NC_004808_00101	MOBF	NC_004808_00133	-	-	-	-	Mobilizable	2216	18214
AB088420	199035	56.3418	IncP	000163__NC_011838_00078	MOBP	NC_011838_00155	MPF_F	NC_014124_00058,NC_014124_00060,NC_004444_00184,NC_014124_00046,NC_014124_00051,NC_004444_00161,NC_004444_00163,NC_004444_00162	-	-	Conjugative	1759	17463
AB093554	15397	70.8515	-	-	-	-	-	-	-	-	Non-mobilizable	4020	20759
AB109805	8124	60.4751	IncQ1	000191__AB109805_00009	MOBQ	NC_005312_00007	-	-	MOBQ	KY463220	Mobilizable	586	12520
AB116387	3741	59.182	-	-	-	-	-	-	-	-	Non-mobilizable	4048	20789
AB117929	5002	51.7993	ColRNAI_rep_cluster_1987	000019__CP000651_00005	MOBP	NC_011404_00002	-	-	MOBP	CP008720	Mobilizable	123	942
AB118106	23381	42.5773	rep_cluster_707	002182__CP018327	MOBQ	NC_005952_00012	-	-	-	-	Mobilizable	1337	16622
AB119193	9328	68.9751	rep_cluster_323	001636__KM659912_00001	-	-	-	-	-	-	Non-mobilizable	3150	19670
AB119526	4935	43.3637	rep_cluster_2007	001444__AB119526_00004	-	-	-	-	-	-	Non-mobilizable	3112	19625
AB125215	4892	32.3181	Inc13	000071__AB125215_00001	MOBV	NC_014617_00001	-	-	-	-	Mobilizable	3199	19731
AB125341	30201	28.658	rep_cluster_418	001753__AB125341_00033	-	-	-	-	-	-	Non-mobilizable	1462	16816
AB125342	2779	29.543	rep_cluster_1281	000598__NC_005208_00002	-	-	-	-	-	-	Non-mobilizable	1055	15722
AB127588	5987	54.7186	rep_cluster_687	002151__AY178757	-	-	-	-	-	-	Non-mobilizable	3197	19728
AB169976	44215	39.9005	rep_cluster_618	002067__AB169976_00026	MOBP	NC_010893_00022	-	-	-	-	Mobilizable	3196	19727
AB169977	27075	37.7581	rep_cluster_151	000852__NC_010900_00002	MOBP	NC_010900_00015	MPF_T	NC_010900_00033,NC_010900_00028,NC_010900_00029,NC_010900_00031	-	-	Conjugative	3195	19726
AB183714	52890	31.3462	rep_cluster_150	000837__AB183714_00060	MOBP	NC_007594_00036	MPF_T	NC_007594_00029	MOBP	NC_003350	Conjugative	2408	18520
AB187597	3624	65.0938	rep_cluster_1351	000671__NC_006843_00002	MOBQ	NC_006843_00004	-	-	-	-	Mobilizable	2934	19325
AB189671	36695	25.4204	rep_cluster_1713	001126__NC_006872_00017	MOBP	NZ_CM001479_00017	-	-	-	-	Mobilizable	1490	16888
AB193120	8696	47.7346	-	-	-	-	-	-	-	-	Non-mobilizable	4064	20810
AB198069	8663	33.695	rep_cluster_554	001936__L02920	-	-	-	-	MOBP	NC_017487	Mobilizable	2967	19387
AB206333	65029	31.5859	rep_cluster_150	000837__AB183714_00060	MOBP	NC_007594_00036	MPF_T	NC_007594_00029	MOBP	CP021881	Conjugative	2408	18521
AB208028	3926	35.405	rep_cluster_85	002331__AB208028	MOBV	NC_003099_00001	-	-	-	-	Mobilizable	4072	20818
AB211496	3634	28.7287	rep_cluster_912	002397__NC_006975_00002	-	-	-	-	-	-	Non-mobilizable	1192	16181
AB231906	46557	65.3285	IncP	000181__NC_007353_00037	MOBP	NC_007353_00011	MPF_T	NC_006830_00009,NC_007353_00043,NC_019318_00040,NC_006830_00008	MOBP	NC_019082	Conjugative	1101	15853
AB236336	70480	26.5678	-	-	-	-	-	-	-	-	Non-mobilizable	1480	16868
AB236337	75268	25.5274	rep_cluster_1519	000861__DQ366035	-	-	-	-	-	-	Non-mobilizable	1484	16877
AB237655	82232	55.8019	rep_cluster_1907	001343__AB237655	MOBF	NC_012674_00085	MPF_T	NC_007926_00095,NC_007926_00094,NC_007926_00096,NC_007926_00034,NC_004999_00101	-	-	Conjugative	1761	17466
AB237782	41268	65.0674	IncP	000177__AB237782_00014	MOBP	NC_008459_00040	MPF_T	NC_008459_00022,NC_001735_00049,NC_004956_00085,NC_019318_00059	MOBP	NC_019266	Conjugative	1096	15839
AB238971	107929	57.1561	IncP	000163__NC_011838_00078	-	-	-	-	-	-	Non-mobilizable	1758	17461
AB243053	6610	39.3041	Inc13	000077__AJ577854_00009	MOBV,MOBV	NZ_ANIP01000001_00004,NZ_AKYF01000029_00006	-	-	-	-	Mobilizable	973	15327
AB244976	65998	60.2276	rep_cluster_1617	001001__AB244976_00001	MOBQ	AB244976	MPF_T	NZ_AGFM01000123_00016,NZ_AGFM01000123_00017,NZ_AGFM01000123_00014,NZ_AGFM01000123_00020,NZ_AGFM01000123_00011	MOBQ	NC_007594	Conjugative	1824	17599
AB250926	3350	35.9104	rep_cluster_1593	000968__NC_010938_00001	-	-	-	-	-	-	Non-mobilizable	2071	17985
AB255366	22787	29.2799	rep_cluster_1017,rep_cluster_1733	000261__GQ900456,001150__NC_013330_00017	-	-	-	-	MOBP	KM007159	Mobilizable	1692	17307
AB255435	120730	49.2769	IncFIB,IncFIIA,IncFII	000096__NC_019117_00097,000136__AP014877_00014,000121__CP024805	MOBF,MOBP	NC_017627_00068,NC_011416_00039	MPF_F	NC_008460_00097,NC_019094_00068,NC_008460_00107,NC_017054_00096,NC_019094_00090,NC_010409_00124,NC_022651_00077,NC_013437_00116,NC_007675_00027,NC_010719_00097,08-5333_00200,NC_017639_00094	MOBF	CP013836	Conjugative	276	3851
AB256957	3828	29.4932	rep_cluster_938	002423__AB256957_00002	-	-	-	-	-	-	Non-mobilizable	1193	16182
AB265740	5182	62.0417	rep_cluster_1826	001246__NC_008246_00008	MOBQ	NC_008246_00003	-	-	-	-	Mobilizable	2696	19000
AB265741	4924	63.5256	-	-	MOBQ	NC_008247_00005	-	-	-	-	Mobilizable	3392	19992
AB266604	7637	65.6671	rep_cluster_1333	000652__NC_008823_00004	MOBP	NC_008823_00010	-	-	-	-	Mobilizable	4003	20741
AB270530	254797	62.8869	rep_cluster_374	001692__AB270530	MOBF	NC_008308_00156	MPF_F	NC_008308_00148,NC_002033_00109,NC_008308_00157,NC_008308_00140,NC_009426_00174,NC_008308_00143,NC_008308_00144,NC_022235_00024,NC_008308_00131,NC_008308_00132	-	-	Conjugative	3857	20580
AB277723	150157	51.3722	IncA/C2	000092__CP025470	MOBH	NC_012885_00072	MPF_F	NC_012885_00167,NC_023291_00077,NC_012885_00088,NC_016974_00085,NC_012885_00091,NC_012885_00083,NC_014170_00023,NC_008612_00190,NC_009140_00071	MOBH	JQ319772	Conjugative	76	658
AB277724	131520	51.7092	IncA/C2	000092__CP025470	MOBH	NC_012885_00072	MPF_F	NC_012885_00167,NC_023291_00077,NC_009140_00071,NC_016974_00085,NC_012885_00091,NC_012885_00083,NC_014170_00023,NC_012885_00088	MOBH	JQ319772	Conjugative	76	659
AB290882	20034	32.7044	Inc18	000086__KY579372_00014	-	-	-	-	MOBV	JN172910	Mobilizable	3397	20001
AB304512	35380	29.5082	rep_cluster_1017,rep_cluster_1733	000261__GQ900456,001150__NC_013330_00017	MOBP	NC_005951_00004	-	-	MOBP	KM007159	Mobilizable	1692	17308
AB360637	4312	34.5779	rep_cluster_1977	001418__EU784088	-	-	-	-	-	-	Non-mobilizable	3785	20500
AB362339	29924	35.8742	rep_cluster_640	002096__NC_010523_00001	MOBP	NC_002126_00002	-	-	MOBP	CP019995	Mobilizable	2329	18406
AB365348	8060	27.4318	-	-	MOBQ	NC_012760_00009	-	-	-	-	Mobilizable	2069	17981
AB366440	208409	47.4025	IncQ1	000195__NC_013728_00014	MOBH	NC_013365_00169	MPF_F	NC_019360_00278,NC_002305_00120,NC_002305_00127,NC_019360_00255,NC_019360_00256,NC_009981_00239,NC_005211_00030	-	-	Conjugative	957	15280
AB366442	39924	56.8555	IncW	000213__AM901564_00031	MOBF	NC_010643_00013	MPF_T	NC_009982_00013,NC_009982_00012,NC_010643_00022,NC_009982_00017	MOBF	CP011434	Conjugative	1191	16179
AB369999	4555	31.5917	rep_cluster_1118	000381__X02529_00004	MOBP	NC_006977_00007	-	-	-	-	Mobilizable	899	14917
AB370335	3524	37.5426	rep_cluster_689	002153__AB370335_00002	MOBV	NC_014919_00004	-	-	-	-	Mobilizable	3690	20391
AB370336	8881	42.1462	rep_cluster_1299	000616__NC_019233_00001	MOBP	NC_012550_00007	-	-	-	-	Mobilizable	2920	19294
AB370337	65037	40.7676	rep_cluster_172	001133__AB370337_00055	MOBQ	NC_012551_00064	MPF_T	NC_012551_00048	-	-	Conjugative	1378	16689
AB374546	106527	39.8697	rep_cluster_980	002464__NC_004671_00001	MOBP	NC_011642_00047	MPF_T	NC_011642_00014	MOBP	CP012386	Conjugative	1497	16898
AB434906	128921	55.9777	IncP	000163__NC_011838_00078	MOBP	NC_011838_00155	MPF_F	NC_014124_00058,NC_014124_00060,NC_004444_00184,NC_014124_00052,NC_014124_00051,NC_014124_00054,NC_014124_00046,NC_004444_00162	-	-	Conjugative	1758	17462
AB436615	33333	39.5254	rep_cluster_707	002176__NZ_AVAB01000114_00021	MOBQ	NC_011352_00007	MPF_T	NC_011839_00038,NC_011352_00013	-	-	Conjugative	1344	16633
AB444205	64753	25.8922	rep_cluster_1519	000861__DQ366035	-	-	-	-	-	-	Non-mobilizable	1484	16878
AB444587	2461	56.7655	rep_cluster_1366	000685__NC_011030_00002	-	-	-	-	-	-	Non-mobilizable	2926	19301
AB453229	55851	44.386	IncP	000165__AB453229	MOBP	NC_012919_00011	MPF_T	NC_012919_00032,NC_012919_00031,NC_012919_00030,NC_012919_00010	-	-	Conjugative	3774	20489
AB473550	2467	58.2084	-	-	-	-	-	-	-	-	Non-mobilizable	3834	20553
AB474758	200231	56.3479	IncP	000163__NC_011838_00078	MOBP	NC_011838_00155	MPF_F	NC_014124_00058,NC_014124_00060,NC_004444_00184,NC_014124_00046,NC_014124_00051,NC_004444_00161,NC_004444_00163,NC_004444_00162	-	-	Conjugative	1759	17463
AB479508	5044	24.2268	rep_cluster_380	001701__AB479508	-	-	-	-	-	-	Non-mobilizable	3300	19863
AB479509	5044	24.207	rep_cluster_380	001701__AB479508	-	-	-	-	-	-	Non-mobilizable	3300	19864
AB479510	5044	24.1872	rep_cluster_380	001701__AB479508	-	-	-	-	-	-	Non-mobilizable	3300	19865
AB479511	5009	24.1166	rep_cluster_674,rep_cluster_380	002139__AB480166,001701__AB479508	-	-	-	-	-	-	Non-mobilizable	3300	19861
AB479512	5009	24.1366	rep_cluster_674,rep_cluster_380	002139__AB480166,001701__AB479508	-	-	-	-	-	-	Non-mobilizable	3300	19862
AB479513	7005	21.9272	rep_cluster_380	001701__AB479508	-	-	-	-	-	-	Non-mobilizable	3296	19850
AB479514	3932	24.2625	rep_cluster_674	002138__AB479514	-	-	-	-	-	-	Non-mobilizable	3299	19857
AB479515	3062	23.808	rep_cluster_674	002137__AB479515	-	-	-	-	-	-	Non-mobilizable	3299	19859
AB480166	3062	23.6773	rep_cluster_674	002139__AB480166	-	-	-	-	-	-	Non-mobilizable	3299	19860
AB480167	3029	23.5061	rep_cluster_674	002139__AB480166	-	-	-	-	-	-	Non-mobilizable	3299	19858
AB534719	4328	57.463	rep_cluster_1286	000604__NC_014466_00005	-	-	-	-	-	-	Non-mobilizable	2829	19185
AB539725	2908	29.3673	rep_cluster_1230	000530__NC_010626_00002	-	-	-	-	-	-	Non-mobilizable	1145	16001
AB549721	5297	60.7891	-	-	-	-	-	-	-	-	Non-mobilizable	2789	19135
AB563188	85068	35.3529	rep_cluster_1027,Inc18	000276__CP002493_00001,000086__KY579372_00014	MOBP	NC_014726_00038	-	-	-	-	Mobilizable	1505	16909
AB570326	6037	35.3818	rep_cluster_1197	000484__AB570326_00006	MOBP	NC_019240_00008	-	-	-	-	Mobilizable	754	13825
AB571865	204052	43.1861	rep_cluster_1134	000413__KX957972	MOBH	NC_016983_00061	MPF_F	NC_016983_00076,NC_016983_00069,NC_016983_00068,NC_016983_00081,NC_016983_00062,NC_016983_00079,NC_016983_00200,NC_016983_00071	-	-	Conjugative	2750	19081
AB576781	112670	54.1315	IncFII	000114__CP015527	MOBF	NC_007208_00043	MPF_F	NC_017054_00096,NC_019002_00072,NC_017054_00095,NC_019094_00090,NC_017054_00098,NC_022651_00077,NC_013437_00116,NC_017054_00100,NC_019112_00063,NC_014615_00033,NZ_CM001063_00039,NC_003277_00107	-	-	Conjugative	378	6124
AB583677	5782	51.937	ColRNAI_rep_cluster_1987	000019__CP000651_00005	MOBP	NC_001848_00006	-	-	MOBP	NZ_CP008718	Mobilizable	114	832
AB583678	4854	52.431	ColRNAI_rep_cluster_1987	000019__CP000651_00005	MOBP,MOBP	NC_001848_00006,NC_011404_00002	-	-	MOBP	CP008720	Mobilizable	128	968
AB588176	32501	35.9804	rep_cluster_1640	001040__AB588177_00001	MOBQ	NC_015255_00007	-	-	-	-	Mobilizable	2330	18408
AB588177	36638	35.8398	rep_cluster_1640	001040__AB588177_00001	MOBQ	NC_015255_00007	-	-	-	-	Mobilizable	2330	18409
AB588178	21516	37.2699	rep_cluster_1640	001040__AB588177_00001	-	-	-	-	-	-	Non-mobilizable	2330	18411
AB588179	23071	36.2533	rep_cluster_1618	001002__NC_015261_00002	MOBQ	NC_015257_00005	-	-	-	-	Mobilizable	2330	18407
AB591424	121723	52.0419	IncFIB	000095__NZ_CP014273_00094	MOBH	NC_012885_00072	MPF_F	NC_012885_00167,NC_016974_00085,NC_014170_00023,NC_009140_00071,NC_012885_00083	-	-	Conjugative	70	553
AB597522	113463	69.6958	rep_cluster_1915	001355__NC_004808_00101	-	-	-	-	-	-	Non-mobilizable	2217	18215
AB600171	8047	67.8389	rep_cluster_388	001712__AB600171	-	-	-	-	-	-	Non-mobilizable	3644	20325
AB604032	67479	25.9607	rep_cluster_1519	000863__AB604032	-	-	-	-	-	-	Non-mobilizable	1480	16869
AB605179	132842	53.4131	IncFIB,IncFII	000095__NZ_CP014273_00094,000114__CP015527	MOBF	NC_007208_00043	MPF_F	NC_017054_00096,NC_019002_00072,NC_017054_00095,NC_019094_00090,NC_017054_00098,NC_022651_00077,NC_013437_00116,NC_017054_00100,NC_019112_00063,NC_014615_00033,NZ_CM001063_00039,NC_003277_00107	-	-	Conjugative	378	6126
AB611033	68058	33.5699	rep_cluster_153	000892__AB611033_00005	MOBP	NC_016967_00053	MPF_unknown	KX853854,NC_007594_00029	-	-	Conjugative	1667	17216
AB615352	65774	37.7657	-	-	MOBP	NC_015148_00036	MPF_T	NC_015148_00026	-	-	Conjugative	1838	17618
AB615353	85603	35.1378	rep_cluster_1454	000795__AB615353	-	-	-	-	-	-	Non-mobilizable	2590	18824
AB616660	47236	50.9929	IncN	000155__CP018649	MOBF	NC_015599_00019	MPF_T	NC_008612_00190,NC_011617_00041,NC_014368_00014,NC_007682_00044,NC_009131_00030,NC_022375_00024	MOBF	NZ_CP016498	Conjugative	1044	15654
AB621552	7674	60.933	IncQ1	000196__Z74787_00004	MOBQ	NC_002636_00002	-	-	MOBQ	CU928146	Mobilizable	1016	15530
AB646744	12817	46.3447	rep_cluster_1019	000269__AB646744_00001	-	-	-	-	-	-	Non-mobilizable	981	15340
AB677526	81151	67.9868	-	-	-	-	-	-	-	-	Non-mobilizable	2866	19231
AB710473	21361	36.8803	rep_cluster_1640	001041__NC_019354_00001	-	-	-	-	-	-	Non-mobilizable	2330	18410
AB710474	23196	37.5539	rep_cluster_1640	001040__AB588177_00001	-	-	-	-	-	-	Non-mobilizable	2330	18412
AB713428	7716	64.8523	IncW,rep_cluster_1351	000214__CP002795_00001,000669__NC_004252_00011	MOBQ	NC_015066_00001	-	-	-	-	Mobilizable	2933	19320
AB713429	2920	62.6027	rep_cluster_1186	000470__NC_021876_00001	-	-	-	-	-	-	Non-mobilizable	3093	19605
AB714582	71020	64.5874	-	-	MOBF	NC_019309_00043	MPF_T	NC_019309_00038	-	-	Conjugative	3377	19975
AB736082	11891	25.1451	rep_cluster_427	001760__CP023412	-	-	MPF_unknown	AMN30901	-	-	Non-mobilizable	1492	16891
AB759690	49441	48.8137	IncFII,rep_cluster_1254,IncFII	000128__CP023916,000562__KT346360_00001,000113__CP022035	-	-	-	-	-	-	Non-mobilizable	2632	18917
AB823544	8970	34.437	rep_cluster_1172	000454__KY202458_00008	-	-	-	-	-	-	Non-mobilizable	1243	16330
AB852526	59534	64.4993	IncP	000179__NC_001735_00020	MOBP	NC_001735_00050	MPF_T	NC_008459_00022,NC_004956_00085,NC_001735_00049,NC_007353_00043	MOBP	KU302802	Conjugative	1095	15823
AB855771	265575	25.4791	rep_cluster_1536	000900__AB855771_00213	-	-	MPF_T	NC_012654_00215,NC_010418_00318,NZ_AOSX01000021_00203	-	-	Non-mobilizable	2526	18717
AB905284	8531	54.2492	ColRNAI_rep_cluster_1885	000013__DQ995351_00001	-	-	-	-	-	-	Non-mobilizable	2185	18179
AB905285	9892	55.1355	ColRNAI_rep_cluster_1987	000019__CP000651_00005	-	-	-	-	MOBP	CP018941	Mobilizable	2185	18180
AB905437	17526	69.685	rep_cluster_249	001526__AB905437_00009	-	-	-	-	-	-	Non-mobilizable	4358	21140
AB914479	27115	35.3126	rep_cluster_1618,rep_cluster_1328	001002__NC_015261_00002,000647__CP018212_00009	MOBQ	NC_015257_00005	-	-	-	-	Mobilizable	2328	18404
AB914743	28689	35.613	rep_cluster_1618,rep_cluster_1328	001002__NC_015261_00002,000647__CP018212_00009	MOBQ	NC_015257_00005	-	-	-	-	Mobilizable	2328	18405
AB931111	15929	41.8419	-	-	-	-	-	-	-	-	Non-mobilizable	3876	20600
AB972537	2524	51.5055	-	-	-	-	-	-	-	-	Non-mobilizable	4359	21141
AB972538	7187	51.0922	rep_cluster_1911	001351__AB972538	-	-	-	-	-	-	Non-mobilizable	3092	19604
AB972539	5537	55.2104	rep_cluster_1574	000948__AB972539_00003	-	-	-	-	-	-	Non-mobilizable	4360	21142
AB981620	5845	67.4594	-	-	-	-	-	-	-	-	Non-mobilizable	4361	21143
AB983195	2908	29.2985	rep_cluster_1230	000530__NC_010626_00002	-	-	-	-	-	-	Non-mobilizable	1145	16002
AB987830	4301	61.3578	rep_cluster_1414	000754__AB987830_00001	-	-	-	-	-	-	Non-mobilizable	4362	21144
AE000667	39456	36.4381	-	-	-	-	-	-	-	-	Non-mobilizable	4151	20913
AE000786	29766	31.6435	rep_cluster_1529	000886__CP001420_00032	-	-	-	-	-	-	Non-mobilizable	3435	20060
AE000788	36849	26.9288	-	-	-	-	-	-	-	-	Non-mobilizable	1266	16383
AE000789	27323	24.5251	-	-	-	-	-	-	-	-	Non-mobilizable	2537	18741
AE000790	53657	28.138	-	-	-	-	-	-	-	-	Non-mobilizable	1776	17510
AE000791	9386	23.6949	-	-	-	-	-	-	-	-	Non-mobilizable	2107	18060
AE000792	26498	26.3001	-	-	-	-	-	-	-	-	Non-mobilizable	1702	17364
AE000793	16821	23.1199	-	-	-	-	-	-	-	-	Non-mobilizable	1273	16404
AE000794	28155	32.7473	-	-	-	-	-	-	-	-	Non-mobilizable	2600	18837
AE001272	60232	30.1086	rep_cluster_664	002123__AE001272_00061	MOBQ	NC_001949_00004	MPF_T	NC_001949_00010,NC_001949_00016	-	-	Conjugative	1221	16225
AE001438	192000	30.9115	rep_cluster_994	002475__NC_001988_00176	-	-	-	-	-	-	Non-mobilizable	2150	18141
AE001575	30750	29.3626	-	-	-	-	-	-	-	-	Non-mobilizable	1291	16490
AE001576	30223	28.8522	-	-	-	-	-	-	-	-	Non-mobilizable	1291	16484
AE001577	30299	29.2914	-	-	-	-	-	-	-	-	Non-mobilizable	1289	16461
AE001578	29838	29.3384	-	-	-	-	-	-	-	-	Non-mobilizable	1289	16452
AE001579	30800	29.0747	-	-	-	-	-	-	-	-	Non-mobilizable	1294	16510
AE001580	30885	29.1339	rep_cluster_1621	001008__CP001269_00032	-	-	-	-	-	-	Non-mobilizable	1291	16488
AE001581	30651	29.3204	-	-	-	-	-	-	-	-	Non-mobilizable	1288	16442
AE001582	18777	20.6476	-	-	-	-	-	-	-	-	Non-mobilizable	2146	18134
AE001584	52971	27.2885	rep_cluster_1621	001010__NC_018979_00032	-	-	-	-	-	-	Non-mobilizable	1260	16362
AE002162	7501	35.7152	rep_cluster_308	001617__AE002162_00003	-	-	-	-	-	-	Non-mobilizable	984	15348
AE002565	36804	34.7082	rep_cluster_971	002455__NC_002630_00002	MOBC	NC_002630_00014	-	-	-	-	Mobilizable	1504	16908
AE003851	51158	49.568	-	-	MOBP	NC_002490_00055	MPF_T	NC_010579_00004,NC_010579_00002,NC_002490_00011,NC_002490_00013,NC_002490_00014,NC_002490_00006,NC_002490_00017,NC_002490_00007	-	-	Conjugative	4140	20897
AE006471	93933	53.1272	IncFIB,IncFII	000101__NZ_CP012345_00042,000114__CP015527	MOBF	NC_007208_00043	MPF_F	NC_021155_00062,NC_017054_00096,NC_019002_00072,NC_017054_00095,NC_019094_00090,NC_017054_00098,NC_013437_00116,NC_017054_00100,NC_019112_00063,NC_014615_00033,NC_022651_00077,NC_003277_00107	-	-	Conjugative	378	6459
AE007871	214233	56.6696	rep_cluster_490	001856__NC_002147_00021	MOBQ	NC_011982_00108	MPF_T	NC_010841_00162,NC_003065_00171,NC_003065_00172,NC_003065_00185,NC_003065_00175,NC_003065_00176,NC_011984_00206,NC_003065_00132,NC_011990_00129	MOBQ	CP019561	Conjugative	2154	18146
AE008925	64920	61.3925	rep_cluster_429,rep_cluster_461	001763__NC_003922_00014,001811__CP013007_00019	MOBF	NC_017558_00016	MPF_T	NC_005240_00006,NC_003922_00039,NC_007506_00022,NC_005240_00012,NC_017558_00032	-	-	Conjugative	1637	17148
AE011190	181677	32.5297	rep_cluster_125	000558__CP013279	-	-	MPF_unknown	NC_018501_00133,NC_017203_00099	-	-	Non-mobilizable	1471	16844
AE011191	94829	33.0437	rep_cluster_163	001021__NC_002146_00042	MOB_Unknown	DQ025752	MPF_T	NC_020240_00009	-	-	Conjugative	1562	16999
AE014300	161613	43.6883	rep_cluster_559	001960__CP000754_00078	MOBP	NC_004349_00126	-	-	-	-	Mobilizable	1890	17747
AE015926	7966	33.6932	rep_cluster_279	001553__AE015926_00005	-	-	-	-	-	-	Non-mobilizable	1310	16567
AE015930	4439	30.0518	rep_cluster_1118	000379__NC_013452_00003	MOBV	NC_010262_00002	-	-	-	-	Mobilizable	1452	16796
AE015931	4679	31.7803	rep_cluster_1118	000383__AE015931_00004	MOBP	NC_005007_00007	-	-	-	-	Mobilizable	894	14911
AE015932	8007	35.5814	-	-	MOBP	NC_005006_00006	-	-	-	-	Mobilizable	4092	20842
AE015933	17261	27.9879	rep_cluster_1215	000507__AE015933_00005	MOBQ	NC_002774_00004	-	-	-	-	Mobilizable	1458	16811
AE015934	24365	29.2715	rep_cluster_1216	000510__LN866850_00038	-	-	-	-	-	-	Non-mobilizable	1456	16809
AE015935	6585	31.4958	rep_cluster_1256	000568__NC_013380_00007	MOBP	NC_005003_00003	-	-	MOBP	NZ_CP009563	Mobilizable	923	14974
AE016829	37319	39.3392	rep_cluster_478	001834__NC_002118_00003	-	-	-	-	-	-	Non-mobilizable	1888	17739
AE016831	57660	33.8952	rep_cluster_980	002464__NC_004671_00001	MOBP	NC_006827_00032	MPF_T	NC_004671_00018,NC_006827_00028	-	-	Conjugative	1499	16900
AE016832	17963	33.3241	rep_cluster_180	001222__CP008815_00027	-	-	-	-	-	-	Non-mobilizable	3738	20444
AE016833	66320	34.415	rep_cluster_992,Inc18,rep_cluster_1294	002472__AE016833_00001,000086__KY579372_00014,000611__NC_012003	MOBC,MOBC	NC_002630_00014,NC_004669_00010	-	-	-	-	Mobilizable	1505	16910
AE016854	67473	56.1662	rep_cluster_283	001568__NC_004632_00001	MOBP	NC_004632_00034	MPF_I	NC_004633_00077,NC_004633_00050,NC_004633_00060,NC_004633_00070,NC_004632_00059,NC_004632_00060,NC_004632_00061,NC_004632_00055,NC_004632_00056	-	-	Conjugative	1395	16711
AE016855	73661	55.1459	rep_cluster_283	001567__AE016855_00001	MOBP	NC_004632_00034	MPF_I	NC_004633_00077,NC_004633_00050,NC_004633_00060,NC_004633_00070,NC_004632_00059,NC_004632_00060,NC_004632_00061,NC_004632_00055,NC_004632_00056	-	-	Conjugative	1395	16712
AE016878	15274	38.0254	-	-	-	-	-	-	-	-	Non-mobilizable	4116	20870
AE017043	70159	44.8467	IncFII,rep_cluster_645	000122__JQ418538,002101__NC_004564_00056	MOBF	NC_010157_00072	-	-	-	-	Mobilizable	767	13891
AE017044	21742	49.0663	IncFII	000116__CP022119_00033	-	-	MPF_T	NC_005814_00011,NC_013284_00016,NC_005814_00013,NC_010726_00014	-	-	Non-mobilizable	743	13744
AE017045	106642	50.3113	IncFIB	000104__CP010386_00052	-	-	-	-	-	-	Non-mobilizable	447	9205
AE017046	9609	45.2597	ColRNAI_rep_cluster_1857	000008__AJ627566	-	-	-	-	MOBP	NC_017657	Mobilizable	2077	17995
AE017171	57889	30.8124	rep_cluster_1142,rep_cluster_1281	000421__NC_013320_00022,000597__NC_005054_00023	MOBQ	NC_013653_00017	MPF_T	NC_013653_00035,NC_010279_00007	-	-	Conjugative	2411	18534
AE017222	232605	69.1627	rep_cluster_1121	000399__NC_017588_00237	-	-	-	-	-	-	Non-mobilizable	2864	19228
AE017286	202301	65.6848	-	-	-	-	-	-	-	-	Non-mobilizable	3505	20168
AE017335	94830	33.0433	rep_cluster_163	001021__NC_002146_00042	MOB_Unknown	DQ025752	MPF_T	NC_020240_00009	-	-	Conjugative	1562	16999
AE017336	181677	32.5297	rep_cluster_125	000558__CP013279	-	-	MPF_unknown	NC_018501_00133,NC_017203_00099	-	-	Non-mobilizable	1471	16844
AF001314	10836	31.1277	rep_cluster_554	001938__AF001314_00001	-	-	-	-	MOBP	NC_002636	Mobilizable	2955	19363
AF015088	5936	60.7817	rep_cluster_1639	001038__NC_003846_00008	-	-	-	-	-	-	Non-mobilizable	4126	20881
AF022180	2672	38.1737	rep_cluster_1535	000898__NC_004968_00001	-	-	-	-	-	-	Non-mobilizable	4096	20848
AF022647	6281	23.1014	rep_cluster_457	001802__AF022647	MOBP	NC_004974_00002	-	-	-	-	Mobilizable	2784	19127
AF024666	51409	58.4975	rep_cluster_1173	000455__AF024666_00026	-	-	-	-	-	-	Non-mobilizable	2184	18177
AF025795	4656	52.4914	ColRNAI_rep_cluster_1987	000019__CP000651_00005	MOBP	NC_001848_00006	-	-	MOBP	KT693145	Mobilizable	197	2245
AF036485	42810	33.3146	rep_cluster_414,rep_cluster_656,rep_cluster_414,rep_cluster_554	001745__CP002369_00001,002110__KM007160_00048,001737__NC_004960_00001,001940__CP020608_00001	MOB_Unknown,MOBP	JQ821353,NC_019350_00002	-	-	MOBQ,MOBP,MOBP	CP007015,NC_013321,CP016739	Mobilizable	2973	19398
AF047385	3162	32.1948	rep_cluster_1136	000415__NC_005021_00001	-	-	-	-	-	-	Non-mobilizable	3575	20249
AF047696	3161	32.205	rep_cluster_1136	000415__NC_005021_00001	-	-	-	-	-	-	Non-mobilizable	3575	20250
AF050161	2062	34.8206	rep_cluster_1434	000775__NC_017213	-	-	-	-	-	-	Non-mobilizable	3409	20018
AF051917	46445	29.6803	rep_cluster_1142,rep_cluster_1017,rep_cluster_1281,rep_cluster_1018	000421__NC_013320_00022,000264__NC_017336_00001,000597__NC_005054_00023,000268__U32369_00002	MOBQ,MOBV	NC_013653_00017,NC_022618_00010	MPF_T	NC_013653_00035,NC_010279_00007	-	-	Conjugative	2411	18531
AF052650	4719	46.5989	rep_cluster_159	000964__AF052650	-	-	-	-	-	-	Non-mobilizable	4094	20846
AF053945	9610	45.2758	ColRNAI_rep_cluster_1857	000008__AJ627566	-	-	-	-	MOBP	NC_017657	Mobilizable	2077	17998
AF053946	70504	44.8145	IncFII,rep_cluster_645	000122__JQ418538,002101__NC_004564_00056	MOBF	NC_010157_00072	-	-	-	-	Mobilizable	767	13888
AF053947	100984	50.1575	IncFIB	000104__CP010386_00052	-	-	-	-	-	-	Non-mobilizable	447	9209
AF055345	4442	40.6348	rep_cluster_961	002447__NC_002109_00002	-	-	-	-	-	-	Non-mobilizable	3765	20475
AF056207	5670	30.2646	rep_cluster_1178	000460__AF056207_00007	-	-	-	-	-	-	Non-mobilizable	3062	19557
AF056496	3520	36.1932	rep_cluster_60	002033__AF056496_00001	-	-	-	-	-	-	Non-mobilizable	3500	20158
AF065404	181654	32.525	rep_cluster_125	000558__CP013279	MOBP	NC_012579_00171	MPF_unknown	NC_017203_00099	-	-	Conjugative	1471	16839
AF068250	5640	32.695	-	-	-	-	MPF_F	NC_002757_00002	-	-	Non-mobilizable	3408	20013
AF069302	19533	34.1166	rep_cluster_640	002095__NC_001277_00006	MOBP	NC_002126_00002	MPF_T	NC_001277_00002	MOBP	NC_008487	Conjugative	4147	20907
AF074611	100990	50.1624	IncFIB	000104__CP010386_00052	-	-	-	-	-	-	Non-mobilizable	447	9211
AF074612	70559	44.8121	IncFII,rep_cluster_645	000122__JQ418538,002101__NC_004564_00056	MOBF	NC_010157_00072	-	-	-	-	Mobilizable	767	13888
AF074613	92077	47.6351	IncFIB,IncFIIA,IncFII	000095__NZ_CP014273_00094,000136__AP014877_00014,000121__CP024805	MOBP	NC_011416_00039	-	-	-	-	Mobilizable	235	2673
AF076997	15398	56.1956	rep_cluster_1156	000436__NC_002143_00004	-	-	-	-	-	-	Non-mobilizable	4142	20901
AF077006	12887	35.9199	rep_cluster_144	000780__NC_001476_00003	-	-	-	-	-	-	Non-mobilizable	2772	19111
AF079317	184457	62.2492	rep_cluster_373	001691__NC_002033_00029	MOBF	NC_009426_00149	MPF_F	NC_002033_00118,NC_002033_00119,NC_002033_00109,NC_002033_00089,NC_002033_00107,NC_002033_00108,NC_002033_00103,NC_009426_00174,NC_002033_00111,NC_022235_00024	-	-	Conjugative	2735	19061
AF082180	5609	28.0442	rep_cluster_1262	000574__NC_002130_00004	-	-	-	-	-	-	Non-mobilizable	4146	20905
AF085719	5750	56.9043	rep_cluster_680	002147__AF085719_00006	-	-	-	-	-	-	Non-mobilizable	4144	20903
AF091592	7949	38.3067	ColRNAI_rep_cluster_1991	000022__NC_015392	MOBV,MOBV	NC_005311_00009,NZ_AKYF01000029_00006	-	-	-	-	Mobilizable	974	15329
AF092037	4447	53.4068	rep_cluster_209	001476__NC_010243_00004	-	-	-	-	-	-	Non-mobilizable	1840	17623
AF093750	4431	28.0749	rep_cluster_1118	000384__AF093750_00001	-	-	-	-	-	-	Non-mobilizable	897	14915
AF102990	69673	44.2079	IncFII,rep_cluster_645	000122__JQ418538,002101__NC_004564_00056	MOBF	NC_015475_00074	-	-	-	-	Mobilizable	767	13906
AF109691	8713	43.349	rep_cluster_64	002093__AF109691_00007	-	-	-	-	-	-	Non-mobilizable	3667	20349
AF110140	5123	55.8657	-	-	-	-	-	-	-	-	Non-mobilizable	2266	18299
AF112856	3649	34.1737	-	-	-	-	-	-	-	-	Non-mobilizable	4138	20894
AF113972	4692	51.3001	-	-	-	-	-	-	-	-	Non-mobilizable	4143	20902
AF116286	8506	29.7907	rep_cluster_520	001895__AF116286_00005	-	-	-	-	-	-	Non-mobilizable	2953	19360
AF116907	80609	64.6094	rep_cluster_1307	000625__KX443392	MOBF	NC_014247_00013	MPF_T	NC_002576_00039	-	-	Conjugative	3687	20376
AF121000	19751	58.9793	rep_cluster_1578	000953__NC_001415_00025	-	-	-	-	-	-	Non-mobilizable	3673	20356
AF121418	3990	32.1554	rep_cluster_961	002447__NC_002109_00002	-	-	-	-	-	-	Non-mobilizable	3765	20476
AF129811	12084	37.9096	rep_cluster_396	001719__AF129811_00012	MOBP	NC_011131_00010	-	-	-	-	Mobilizable	3861	20584
AF131076	32601	39.5264	rep_cluster_478	001833__NC_011526_00036	-	-	-	-	-	-	Non-mobilizable	1888	17743
AF135182	153404	50.7021	rep_cluster_1057	000299__NZ_CP013047_00062	MOBP	NC_002523_00131	MPF_I	NC_002523_00001,NC_002523_00145,NC_002523_00144,NC_002523_00146,NC_002523_00141,NC_002523_00134,NC_002523_00002,NC_002523_00008	-	-	Conjugative	3107	19620
AF139129	3625	65.131	rep_cluster_1351	000672__NC_015066_00002	MOBQ	NC_002635_00004	-	-	-	-	Mobilizable	2934	19329
AF144733	2241	60.1517	-	-	-	-	-	-	-	-	Non-mobilizable	4128	20883
AF151117	2979	28.9695	rep_cluster_1017	000257__NC_005020_00001	-	-	-	-	-	-	Non-mobilizable	1129	15945
AF152923	5919	40.446	ColRNAI_rep_cluster_1956	000016__NC_002144	-	-	MPF_T	NC_002144_00007	-	-	Non-mobilizable	954	15125
AF153414	6159	35.8662	rep_cluster_556	001944__MF150537	-	-	-	-	MOBP	NC_004566	Mobilizable	2966	19382
AF156893	5258	49.2773	ColRNAI_rep_cluster_1987	000019__CP000651_00005	-	-	-	-	-	-	Non-mobilizable	4	8
AF159249	5887	23.2886	rep_cluster_457	001803__AF159249	MOBP	NC_004974_00002	-	-	-	-	Mobilizable	2784	19128
AF164956	29371	52.0752	-	-	MOBF	NC_013726_00011	-	-	-	-	Mobilizable	723	13490
AF169008	21170	28.29	-	-	-	-	-	-	-	-	Non-mobilizable	1279	16420
AF188935	96231	33.0787	rep_cluster_163	001021__NC_002146_00042	MOBP,MOB_Unknown	NC_012655_00001,DQ025752	MPF_T	NC_020240_00009	-	-	Conjugative	1562	16997
AF196967	5558	35.8582	Inc13	000059__FN394966_00002	MOBV	NC_016034_00003	-	-	-	-	Mobilizable	3329	19915
AF202532	6578	32.3655	rep_cluster_617	002066__NC_020243_00001	MOBP	NC_020243_00005	-	-	-	-	Mobilizable	656	13108
AF205068	4523	33.805	rep_cluster_1187	000471__NC_004532_00002	-	-	-	-	-	-	Non-mobilizable	2892	19260
AF207855	6159	35.85	rep_cluster_556	001944__MF150537	-	-	-	-	MOBP	NC_004566	Mobilizable	2966	19383
AF226280	37468	25.8834	rep_cluster_1502	000843__CP000550	MOBP	NZ_AZNS01000034_00021	MPF_T	NC_005012_00053,NC_017284_00011,NC_005012_00001,NC_005012_00002,NC_017284_00007	-	-	Conjugative	2356	18450
AF241888	7904	30.1113	rep_cluster_1256	000567__NC_011522_00012	MOBP	NC_011522_00002	-	-	MOBP	NC_025179	Mobilizable	920	14969
AF242367	10899	32.6177	rep_cluster_799	002279__AF242367	-	-	-	-	MOBP	CP020611	Mobilizable	1219	16223
AF242881	194140	54.6235	rep_cluster_352	001667__CP021214	MOBQ	NC_002377_00032	MPF_T	NC_002377_00104,NC_010929_00153,NC_002377_00179,NC_010929_00150,NC_010929_00147,NC_002377_00161,NC_011982_00266,NC_002377_00029,NC_002377_00157	-	-	Conjugative	2532	18732
AF243383	20331	34.44	rep_cluster_799	002277__AF243383	MOB_Unknown	JQ821353	-	-	MOBP	NC_019328	Mobilizable	3492	20149
AF247159	13433	40.0506	rep_cluster_520	001895__AF116286_00005	-	-	-	-	-	-	Non-mobilizable	2953	19359
AF251289	6293	43.7311	ColRNAI_rep_cluster_1857	000008__AJ627566	MOBP	NC_019076_00002	-	-	MOBP	NZ_CP006661	Mobilizable	512	11508
AF275307	7817	33.4144	rep_cluster_137	000692__CP012906	-	-	-	-	-	-	Non-mobilizable	2770	19109
AF282884	5210	48.5797	ColRNAI_rep_cluster_1857	000008__AJ627566	MOBP,MOBP	NC_017321_00002,NC_020251_00005	-	-	MOBP	NC_010485	Mobilizable	412	8084
AF291751	3555	62.7567	-	-	-	-	-	-	-	-	Non-mobilizable	4139	20896
AF300473	4196	42.898	ColRNAI_rep_cluster_1857	000008__AJ627566	-	-	-	-	MOBP,MOB_unknown	NZ_CP012632,NC_019986	Mobilizable	401	7454
AF301164	3212	33.4994	rep_cluster_896	002377__NC_008438_00001	-	-	-	-	-	-	Non-mobilizable	1195	16184
AF303375	4242	47.9491	-	-	MOBF	NC_019255_00001	-	-	-	-	Mobilizable	581	12350
AF310974	4234	35.6164	rep_cluster_1854	001283__AF310974_00001	-	-	-	-	-	-	Non-mobilizable	1229	16261
AF311973	8856	40.2552	-	-	-	-	-	-	-	-	Non-mobilizable	2753	19091
AF325537	14155	55.733	IncQ2	000203__AF325537_00008	MOBP	NC_004734_00005	-	-	MOBP	CP016705	Mobilizable	3578	20254
AF327371	7212	61.6334	-	-	MOBV	NC_004965_00006	-	-	-	-	Mobilizable	4097	20849
AF336309	67720	43.9176	IncFII,rep_cluster_645	000133__NC_008791_00085,002101__NC_004564_00056	-	-	-	-	-	-	Non-mobilizable	767	13897
AF348706	221851	46.3631	IncFIIA,IncFII	000136__AP014877_00014,000121__CP024805	MOBF	NC_017627_00068	-	-	-	-	Mobilizable	230	2654
AF359557	39554	53.547	rep_cluster_283	001570__NC_002759_00001	-	-	-	-	-	-	Non-mobilizable	3353	19946
AF359574	4488	53.0971	rep_cluster_940	002424__AF359574	-	-	-	-	-	-	Non-mobilizable	4127	20882
AF364477	7617	54.6934	-	-	-	-	-	-	-	-	Non-mobilizable	4104	20857
AF380336	4640	33.5129	rep_cluster_1523	000877__NC_002799_00001	-	-	-	-	-	-	Non-mobilizable	4107	20861
AF386526	221618	45.767	IncFIIA,IncFII	000136__AP014877_00014,000121__CP024805	MOBF	NC_011980_00044	-	-	-	-	Mobilizable	230	2652
AF401292	121239	49.7027	IncFIB,IncFIIA,IncFII,IncFIA	000095__NZ_CP014273_00094,000136__AP014877_00014,000121__CP024805,000094__NZ_CP015070_00117	MOBF	NC_017627_00068	MPF_F	NC_008460_00107,NC_017054_00096,NC_010409_00124,NC_022651_00077,NC_018966_00040,NC_013437_00116,NC_010488_00021,NC_007675_00027,NC_014615_00033,08-5333_00200,NC_017639_00094	-	-	Conjugative	235	2671
AF401314	14323	53.7737	rep_cluster_1359	000677__AF401314_00013	-	-	-	-	-	-	Non-mobilizable	4100	20852
AF416330	76093	62.6352	rep_cluster_1016	000250__NC_008042_00016	-	-	-	-	-	-	Non-mobilizable	1543	16955
AF416331	148650	59.5715	rep_cluster_392,rep_cluster_558	001717__CP019309,001955__AF416331_00126	MOBP	NC_023148_00033	MPF_T	NC_009955_00053,NC_004574_00087,NC_004574_00081,NC_009955_00049,NC_023148_00034,NC_008042_00056	-	-	Conjugative	1523	16935
AF438419	12959	38.0585	rep_cluster_1229	000525__CP006247_00002	-	-	-	-	-	-	Non-mobilizable	1314	16574
AF440277	10877	36.2232	rep_cluster_1255	000565__CP002462_00034	-	-	-	-	-	-	Non-mobilizable	1235	16308
AF447808	32433	36.6509	rep_cluster_974	002459__AF447808_00011	MOBP	NC_004058_00030	MPF_T	NC_007206_00021,NC_004058_00017,NC_004058_00024,NC_007206_00022	-	-	Conjugative	4055	20797
AF459640	2134	38.4255	rep_cluster_689	002154__CP003139_00001	-	-	-	-	-	-	Non-mobilizable	3547	20219
AF469112	10970	34.2935	rep_cluster_137	000693__AF469112_00007	MOBP	NC_004950_00003	-	-	-	-	Mobilizable	3287	19834
AF469113	18291	34.4158	rep_cluster_137	000691__NC_020556_00001	-	-	-	-	-	-	Non-mobilizable	2774	19113
AF479770	5949	55.959	-	-	-	-	-	-	-	-	Non-mobilizable	4108	20862
AF482428	2697	62.8105	-	-	MOBV	NC_004160_00001	-	-	-	-	Mobilizable	3317	19886
AF486522	14875	55.079	-	-	-	-	-	-	-	-	Non-mobilizable	4101	20854
AF488831	20417	39.1096	rep_cluster_707	002175__NC_017468_00016	MOBQ	NC_006529_00001	-	-	-	-	Mobilizable	1600	17060
AF488832	44013	39.5815	rep_cluster_707	002176__NZ_AVAB01000114_00021	MOBQ	NC_006377_00033	-	-	-	-	Mobilizable	1599	17058
AF492560	15100	56.1258	-	-	MOBP,MOBF	NC_004774_00025,NC_005001_00009	-	-	-	-	Mobilizable	2671	18972
AF492591	2399	25.3856	rep_cluster_1470	000812__AF492591_00003	-	-	-	-	-	-	Non-mobilizable	4118	20872
AF497970	8401	55.3982	ColRNAI_rep_cluster_1987	000019__CP000651_00005	-	-	-	-	MOBP	AJ001708	Mobilizable	583	12466
AF507977	24873	34.0329	rep_cluster_889,rep_cluster_1118	002366__KY595966_00031,000380__CP013622_00005	-	-	-	-	-	-	Non-mobilizable	3055	19544
AF511037	3176	32.8715	rep_cluster_1425	000765__EU370687_00001	-	-	-	-	-	-	Non-mobilizable	3162	19687
AF516141	6361	45.3545	-	-	-	-	-	-	-	-	Non-mobilizable	3276	19821
AF516904	4671	32.1987	rep_cluster_1966	001408__AF516904	MOBV	NC_004059_00002	-	-	-	-	Mobilizable	1152	16017
AF528097	74082	24.5282	rep_cluster_256	001535__NC_004565_00076	-	-	-	-	-	-	Non-mobilizable	3044	19532
AF533985	12855	72.5554	-	-	MOBP	NC_004931_00010	-	-	-	-	Mobilizable	4113	20867
AF538868	10073	62.1761	rep_cluster_1320,rep_cluster_1351	000639__NC_015053_00005,000669__NC_004252_00011	MOBQ	NC_011332_00003	-	-	-	-	Mobilizable	2930	19309
AF538869	3661	66.1841	rep_cluster_1571	000944__AF538869_00001	MOBQ	NC_004253_00003	-	-	-	-	Mobilizable	2931	19318
AF546865	3353	37.1608	-	-	-	-	-	-	-	-	Non-mobilizable	4122	20876
AF550415	89468	51.0305	IncL/M,rep_cluster_1254	000148__NC_021488_00028,000562__KT346360_00001	MOBP	NC_004464_00056	MPF_I	NC_004464_00066,NC_004464_00073,NC_019344_00078,NC_005246_00057,NC_004464_00068,NC_019063_00094,NC_004464_00105,NC_019154_00069,NC_005246_00069	-	-	Conjugative	834	14612
AF550679	125491	50.5765	IncFIB,IncFIIA,rep_cluster_781,IncFII	000095__NZ_CP014273_00094,000136__AP014877_00014,002259__CP015133_00007,000121__CP024805	MOBP,MOBF	NC_021576_00050,NC_017627_00068	MPF_F	NC_008460_00107,NC_017054_00096,NC_019094_00090,NC_010409_00124,NC_022651_00077,NC_018966_00040,NC_013437_00116,NC_010488_00021,NC_007675_00027,NC_014615_00033,08-5333_00200,NC_017639_00094	MOBF	DQ286390	Conjugative	310	4019
AJ001708	3895	45.905	ColRNAI_rep_cluster_1857	000008__AJ627566	-	-	-	-	MOBP	NZ_CP016585	Mobilizable	409	7736
AJ249249	4992	46.234	-	-	MOBP,MOBF	NC_019214_00002,NC_019255_00001	-	-	-	-	Mobilizable	581	12351
AJ293027	10687	56.2365	IncQ1	000196__Z74787_00004	MOBQ	NC_002636_00002	-	-	MOBQ	CP019954	Mobilizable	586	12521
AJ297913	45319	58.9024	rep_cluster_236	001511__KJ850907_00001	MOBP	NC_010332_00013	MPF_T	NC_010332_00025,NC_010332_00028,NC_010332_00023,NC_010332_00022	-	-	Conjugative	3936	20671
AJ344068	116580	58.6276	IncP	000167__AJ344068_00003	MOBF	NC_003350_00125	MPF_T	NC_017958_00056,NC_003350_00081,NC_003350_00124,NC_003350_00134,NC_003350_00132,NC_003350_00138	MOBF	NZ_AFYG01000108	Conjugative	4130	20886
AJ577854	9150	40.9727	Inc13	000077__AJ577854_00009	MOBV	NC_005311_00009	-	-	-	-	Mobilizable	964	15310
AJ577855	7853	43.5884	Inc13	000078__NC_005308_00008	MOBV	NC_005311_00009	-	-	-	-	Mobilizable	965	15311
AJ863570	57198	64.6194	IncP	000179__NC_001735_00020	MOBP	NC_001735_00050	MPF_T	NC_008459_00022,NC_001735_00049,NC_004956_00085,NC_019318_00059	MOBP	KU302802	Conjugative	1095	15834
AL592102	81905	35.5204	rep_cluster_102,rep_cluster_797	000270__FR667693_00001,002272__CP016716	MOBP	NC_003383_00010	-	-	-	-	Mobilizable	468	9947
AM261282	54383	60.8389	IncP	000175__JQ004408_00022	MOBP	NC_019318_00039	MPF_T	NC_019318_00057,NC_019318_00040,NC_019318_00059,NC_019318_00058	MOBP	NC_017965	Conjugative	1093	15798
AM261760	89147	59.0059	IncP	000182__CP002151_00001	MOBP	NC_008357_00089	MPF_T	NC_008357_00035,NC_008357_00088	MOB_unknown	NZ_HG941719	Conjugative	2527	18725
AM778842	24179	63.8116	IncP	000169__CP016835_00012	MOBP	NC_009739_00028	-	-	-	-	Mobilizable	1737	17433
AM889286	16610	63.9976	IncP	000189__NC_010123_00010	MOBP	NC_010123_00001	-	-	-	-	Mobilizable	3592	20271
AM889287	38818	56.8061	rep_cluster_347	001662__NC_010124	-	-	MPF_T	NC_010124_00026	-	-	Non-mobilizable	3938	20673
AM931300	63135	35.6553	rep_cluster_183,rep_cluster_185	001252__NC_010980_00001,001274__DQ198088_00024	-	-	-	-	-	-	Non-mobilizable	1872	17702
AP000342	94281	51.9744	IncFIIA,IncFII	000136__AP014877_00014,000121__CP024805	MOBF	NC_017627_00068	MPF_F	NC_019094_00068,NC_008460_00107,NC_017054_00096,NC_019094_00090,NC_010409_00124,NC_022651_00077,NC_018966_00040,NC_013437_00116,NC_007675_00027,NC_010719_00097,08-5333_00200,NC_017639_00094	MOBP	AP014804	Conjugative	273	3809
AP000581	8784	45.1503	rep_cluster_529	001903__AP000581	-	-	-	-	-	-	Non-mobilizable	3406	20011
AP001071	7786	26.7146	rep_cluster_1374	000703__AP001071_00001	-	-	-	-	-	-	Non-mobilizable	3419	20037
AP001204	80610	64.6123	rep_cluster_1307	000625__KX443392	MOBF	NC_014247_00013	MPF_T	NC_002576_00039	-	-	Conjugative	3687	20375
AP001918	99159	48.1681	IncFIB,IncFII,IncFIA	000095__NZ_CP014273_00094,000121__CP024805,000094__NZ_CP015070_00117	MOBF	NC_017627_00068	MPF_F	NC_008460_00107,NC_017054_00096,NC_019094_00090,NC_010409_00124,NC_022651_00077,NC_018966_00040,NC_013437_00116,NC_010488_00021,NC_007675_00027,NC_014615_00033,08-5333_00200,NC_017639_00094	MOBF	DQ286390	Conjugative	287	3902
AP003088	38211	27.7486	rep_cluster_155,rep_cluster_1017	000915__CP001784_00003,000261__GQ900456	-	-	-	-	-	-	Non-mobilizable	1683	17252
AP003139	24653	28.6983	rep_cluster_1017,rep_cluster_1733	000261__GQ900456,001150__NC_013330_00017	MOBP	NC_005951_00004	-	-	MOBP	KM007159	Mobilizable	1692	17309
AP003367	25107	28.9322	rep_cluster_1215	000507__AE015933_00005	MOBQ	NC_002774_00004	-	-	-	-	Mobilizable	1648	17175
AP003515	54310	25.4962	rep_cluster_1713	001123__NC_003042_00001	MOBP	NZ_CM001479_00017	-	-	-	-	Mobilizable	2996	19461
AP003602	186614	40.228	rep_cluster_1671	001073__NC_003240_00086	MOBP	NC_003240_00156	MPF_T	NC_003240_00042	-	-	Conjugative	4135	20891
AP003603	101965	41.0258	rep_cluster_776	002253__AP018266_00015	MOBF	NC_003267_00036	MPF_T	NC_003267_00039	-	-	Conjugative	3243	19788
AP003605	40340	40.8552	rep_cluster_1642	001042__NC_003270_00027	MOBV	NC_003270_00001	-	-	-	-	Mobilizable	4133	20889
AP003606	5584	44.1798	-	-	-	-	-	-	-	-	Non-mobilizable	4134	20890
AP004237	217182	45.6543	IncT	000208__NC_020123_00061	MOBP	NC_003905_00194	MPF_F	NC_003905_00209,NC_003905_00195,NC_003905_00210,NC_003905_00201,NC_003905_00202,NC_003905_00204,NC_003905_00232,NC_003905_00206	-	-	Conjugative	887	14895
AP005147	120826	49.6094	IncI1	000145__HE610900_00001	MOBP	NC_019097	MPF_I	NC_019097_00085,NC_022267_00069,NC_022267_00057,NC_019097_00075,NC_019111_00038,NC_019097_00056,NZ_CM001473_00069,NC_015965_00072,NC_023290_00086	MOBP	AB079381	Conjugative	267	3554
AP005225	23743	54.416	-	-	MOBF	NC_004319_00003	-	-	-	-	Mobilizable	4123	20877
AP005226	48672	56.4041	-	-	MOBF	NC_004320_00015	-	-	-	-	Mobilizable	3167	19696
AP005645	94287	69.246	rep_cluster_26,rep_cluster_1879,rep_cluster_1910	001537__AP005645_00021,001314__CP003276_00049,001347__AP005645_00020	MOBF	NC_004719_00075	-	-	-	-	Mobilizable	1864	17693
AP006619	184026	67.1536	-	-	MOBP	NC_006362_00119	-	-	-	-	Mobilizable	4078	20826
AP006620	87093	68.4142	-	-	MOBP	NC_006363_00088	-	-	-	-	Mobilizable	4079	20827
AP006717	2300	29.8696	rep_cluster_1017	000262__NC_007169_00002	-	-	-	-	-	-	Non-mobilizable	1133	15964
AP006718	2366	31.0651	rep_cluster_1947	001391__NC_019143_00002	-	-	-	-	-	-	Non-mobilizable	1226	16237
AP006842	33716	33.539	rep_cluster_741	002219__AP006842	MOBP	NC_006297_00003	MPF_T	NC_006297_00033	-	-	Conjugative	4080	20828
AP006862	7552	33.9115	rep_cluster_279,rep_cluster_1635	001553__AE015926_00005,001035__NC_007900_00007	-	-	-	-	-	-	Non-mobilizable	1311	16568
AP007210	270082	34.1578	rep_cluster_125	000558__CP013279	-	-	-	-	-	-	Non-mobilizable	1466	16822
AP007211	47972	36.5359	rep_cluster_1524	000879__AP007211_00061	-	-	-	-	-	-	Non-mobilizable	2021	17913
AP007213	3869	34.6601	rep_cluster_1931	001373__NC_016793	MOBV	NC_016793_00005	-	-	-	-	Mobilizable	2254	18284
AP007214	3091	34.9078	rep_cluster_1950	001395__CP003751	MOBV	NC_011657_00002	-	-	-	-	Mobilizable	1151	16014
AP008227	256992	69.3562	rep_cluster_1121	000399__NC_017588_00237	-	-	-	-	-	-	Non-mobilizable	2864	19229
AP008228	9322	69.0088	rep_cluster_323	001636__KM659912_00001	-	-	-	-	-	-	Non-mobilizable	3150	19669
AP008234	27240	44.6623	rep_cluster_1456	000797__AP008234	-	-	-	-	-	-	Non-mobilizable	4045	20785
AP008235	10810	47.7706	rep_cluster_1938	001379__AP008235	-	-	-	-	-	-	Non-mobilizable	4046	20786
AP008935	38454	30.7536	rep_cluster_1230	000530__NC_010626_00002	-	-	-	-	-	-	Non-mobilizable	2450	18615
AP008936	22870	31.3424	rep_cluster_1110,rep_cluster_1017	000369__CP003673_00018,000261__GQ900456	-	-	-	-	-	-	Non-mobilizable	2448	18612
AP009045	49120	53.9271	rep_cluster_412	001735__AP009045_00071	-	-	-	-	-	-	Non-mobilizable	3996	20733
AP009050	59182	33.3716	rep_cluster_1419	000760__CP000674	-	-	-	-	-	-	Non-mobilizable	1746	17447
AP009241	100021	50.4604	IncI1	000145__HE610900_00001	MOBP	NC_019097	MPF_I	NC_019097_00085,NC_022267_00069,NC_022267_00057,NC_011419_00085,NC_019097_00075,NC_019097_00056,NZ_CM001473_00069,NC_015965_00072,NC_023290_00086	MOBP	HM021326	Conjugative	267	3374
AP009242	91158	50.237	IncI1,IncFII	000144__CP015838_00058,000121__CP024805	MOBF	NC_011413_00081	MPF_F	NC_011413_00074,NC_011413_00080,NC_011413_00060,NC_011413_00075,NC_011413_00063,NC_011413_00059,NC_011413_00058,NC_011413_00064,NC_011413_00068,NC_011413_00069,NC_011413_00057	-	-	Conjugative	1109	15919
AP009244	6929	48.0012	ColRNAI_rep_cluster_1857	000008__AJ627566	MOBP,MOBP	NC_017321_00002,NC_016903_00002	-	-	MOBP	KR905387	Mobilizable	541	11997
AP009245	5366	46.2169	ColRNAI_rep_cluster_1987	000019__CP000651_00005	MOBP,MOBP	NC_017321_00002,NC_016903_00002	-	-	MOBP	CP008720	Mobilizable	538	11985
AP009246	4082	49.4366	rep_cluster_1778	001198__NC_010486_00001	MOBQ	NC_011411_00002	-	-	MOBQ,MOBQ	NC_010672,NC_016036	Mobilizable	348	5059
AP009485	15667	28.1803	rep_cluster_177	001190__AP009485_00017	-	-	-	-	-	-	Non-mobilizable	3810	20528
AP009486	80545	30.8176	rep_cluster_190	001335__AP009486_00072	MOBP	NC_011996_00011	-	-	-	-	Mobilizable	3002	19480
AP009487	2131	32.7076	rep_cluster_1074	000322__AP009487	-	-	-	-	-	-	Non-mobilizable	3807	20524
AP009488	3417	33.0699	Inc4	000088__AP009488_00001	MOBP	NC_011998_00002	-	-	-	-	Mobilizable	3806	20523
AP009489	4398	31.6053	rep_cluster_1118	000391__NC_005564_00006	MOBP	NC_012000_00003	-	-	-	-	Mobilizable	900	14921
AP009491	4061	36.3211	rep_cluster_1407	000750__AP009491_00004	MOBP	NC_012002_00001	-	-	-	-	Mobilizable	3809	20527
AP009492	2968	30.9636	rep_cluster_1294	000611__NC_012003	MOBC	NC_004669_00010	-	-	-	-	Mobilizable	3808	20525
AP009511	11650	34.1803	-	-	-	-	-	-	-	-	Non-mobilizable	3173	19702
AP009512	5701	35.257	-	-	-	-	-	-	-	-	Non-mobilizable	3174	19703
AP010657	37560	35.9744	rep_cluster_154	000905__NC_011561_00001	-	-	-	-	-	-	Non-mobilizable	3843	20562
AP010658	37111	35.0166	rep_cluster_154	000905__NC_011561_00001	-	-	-	-	-	-	Non-mobilizable	3844	20563
AP010659	31893	35.6442	rep_cluster_154	000906__AP010659_00001	-	-	-	-	-	-	Non-mobilizable	3842	20561
AP010660	4149	44.2757	rep_cluster_720	002193__AP010660	MOBQ	NC_011563_00003	-	-	-	-	Mobilizable	3845	20564
AP010892	3624	64.9558	rep_cluster_1351	000672__NC_015066_00002	MOBQ	NC_015066_00001	-	-	-	-	Mobilizable	2934	19327
AP010934	106981	26.6973	rep_cluster_873	002353__NC_012219_00060	-	-	-	-	-	-	Non-mobilizable	3607	20286
AP010954	85167	47.4785	IncFIB,IncI1	000095__NZ_CP014273_00094,000145__HE610900_00001	MOBP,MOBP	NC_013728_00087,NC_011416_00039	-	-	MOBP	CP018984	Mobilizable	234	2668
AP010955	63365	52.5006	IncFIIA,IncFII	000136__AP014877_00014,000121__CP024805	MOBF	NC_017627_00068	MPF_F	NC_019094_00068,NC_008460_00107,NC_017054_00096,NC_019094_00090,NC_010409_00124,NC_019037_00027,NC_022651_00077,NC_013437_00116,NC_007675_00027,08-5333_00200,NC_014615_00033,NC_017639_00094	MOBF	NZ_CP011137	Conjugative	279	3865
AP010957	4073	44.1198	ColRNAI_rep_cluster_1857	000008__AJ627566	-	-	-	-	MOBP,MOB_unknown	NC_008697,NC_019986	Mobilizable	416	8125
AP010959	75546	49.1118	IncFIB	000096__NC_019117_00097	MOBF,MOBP	NC_017627_00068,NC_011416_00039	-	-	MOBF	NC_009716	Mobilizable	315	4064
AP010961	204604	46.9859	IncQ1,IncFIA	000195__NC_013728_00014,000093__KX023259_00112	MOBH,MOBP	NC_013365_00169,NC_011416_00039	MPF_F	NC_019360_00278,NC_002305_00120,NC_002305_00127,NC_019360_00255,NC_019360_00256,NC_009981_00239,NC_005211_00030	-	-	Conjugative	957	15278
AP010962	97897	48.1639	IncH	000138__CP021336_00001	MOBP	NC_011416_00039	-	-	-	-	Mobilizable	1106	15908
AP010964	8140	49.6437	ColRNAI_rep_cluster_1291	000002__NC_009781	MOBQ	NZ_AWFJ01000122_00007	-	-	MOBQ,MOBQ	DQ318958,NZ_CP011431	Mobilizable	950	15045
AP010965	6673	50.2023	-	-	MOBP	NC_023328_00003	-	-	MOBP	NC_005019	Mobilizable	414	8098
AP011117	244997	64.211	rep_cluster_313	001624__AP011117	MOBP	NC_012521_00062	-	-	-	-	Mobilizable	2546	18769
AP011118	111160	65.0351	rep_cluster_1181	000465__AP011118_00004	MOBP	NC_012523_00038	-	-	-	-	Mobilizable	3792	20508
AP011120	2773	63.8298	-	-	-	-	-	-	-	-	Non-mobilizable	4065	20811
AP011954	93185	48.8469	IncI1	000144__CP015838_00058	MOBP	NC_019097	MPF_I	NC_019097_00085,NC_022267_00069,NC_022267_00057,NC_019097_00075,NC_019111_00038,NC_019097_00056,NZ_CM001473_00069,NC_015965_00072,NC_023290_00086	MOBP	HM021326	Conjugative	267	3346
AP012033	321744	51.9665	rep_cluster_1232	000537__CP014208_00063	-	-	-	-	-	-	Non-mobilizable	2900	19270
AP012036	271573	62.94	rep_cluster_748	002225__AP012036_00001	MOBF	NC_015178_00177	MPF_T	NC_015187_00059,NC_015178_00152,NC_009469_00065,NC_015187_00061,NC_009469_00061	-	-	Conjugative	3619	20300
AP012038	54248	61.2078	rep_cluster_234	001505__AP012038	MOBF	NC_015179_00026	-	-	-	-	Mobilizable	3621	20302
AP012039	40588	60.0473	rep_cluster_234	001506__AP012039	MOBQ	NC_015188_00014	-	-	-	-	Mobilizable	3623	20304
AP012040	14328	58.9475	rep_cluster_335	001649__AP012040	MOBP	NC_015180_00007	-	-	-	-	Mobilizable	3625	20306
AP012041	12125	59.5794	-	-	MOBQ	NC_015181_00014	-	-	-	-	Mobilizable	3624	20305
AP012055	250444	53.4207	IncFII,IncFIB,rep_cluster_1418	000118__KJ958926_00047,000107__CP014778_00094,000759__NC_013950_00034	MOBP	NC_021198_00256	MPF_I	NC_021198_00249,NC_021198_00235,NC_021198_00238,NC_021198_00239,NC_021198_00243,NC_021198_00234,NC_021198_00240,NC_021198_00230,NC_021198_00236	-	-	Conjugative	45	447
AP012056	141545	52.4928	IncFII,IncFIA	000126__FO834904,000093__KX023259_00112	MOBF	NC_021231_00058	MPF_F	NC_019155_00032,NC_014312_00118,NC_023332_00154,NC_014312_00128,NC_021654_00016,NC_021502_00131,NC_014312_00116,NC_022609_00081,NC_011281_00082,NC_019389_00068,NC_019165_00034,NC_021502_00150	-	-	Conjugative	83	695
AP012160	255866	57.976	rep_cluster_1537	000902__CP004365_00195	MOBF	NC_016037_00051	MPF_I	NC_016037_00083,NC_016037_00057,NC_016037_00238,NC_016037_00064,NC_016037_00084	-	-	Conjugative	2261	18293
AP012161	76071	56.931	rep_cluster_1336	000654__AP012161_00001	MOBF,MOBP	NC_016021_00051,NC_013210_00118	MPF_T	NC_016021_00014,NC_016021_00008,NC_016021_00011,NC_016021_00017,NC_016021_00013	-	-	Conjugative	2263	18295
AP012163	4776	58.773	IncQ1	000197__NC_016022_00001	MOBF	NC_016022_00004	-	-	-	-	Mobilizable	3561	20234
AP012164	4615	51.1809	-	-	-	-	-	-	-	-	Non-mobilizable	3087	19599
AP012165	4255	57.7908	rep_cluster_1934	001375__NC_016900	MOBQ	NC_016900_00001	-	-	-	-	Mobilizable	3076	19586
AP012166	2218	57.1235	rep_cluster_1929	001368__NC_022074_00001	-	-	-	-	-	-	Non-mobilizable	3079	19590
AP012345	23054	31.5477	-	-	-	-	-	-	-	-	Non-mobilizable	3468	20108
AP012467	60563	28.2219	rep_cluster_1110,rep_cluster_155,rep_cluster_1017	000369__CP003673_00018,000915__CP001784_00003,000261__GQ900456	-	-	-	-	-	-	Non-mobilizable	1683	17248
AP012550	43128	29.5956	rep_cluster_1142,rep_cluster_1281,rep_cluster_1018	000421__NC_013320_00022,000597__NC_005054_00023,000268__U32369_00002	MOBQ,MOBV	NC_013653_00017,NC_022618_00010	MPF_T	NC_013653_00035,NC_010279_00007	-	-	Conjugative	2411	18532
AP013033	54535	25.0628	rep_cluster_1713	001124__AP013033_00001	MOBP	NZ_CM001479_00017	-	-	-	-	Mobilizable	2996	19462
AP014566	132611	53.4134	IncFIB,IncFII	000095__NZ_CP014273_00094,000114__CP015527	MOBF	NC_007208_00043	MPF_F	NC_017054_00096,NC_019002_00072,NC_017054_00095,NC_019094_00090,NC_017054_00098,NC_022651_00077,NC_013437_00116,NC_017054_00100,NC_019112_00063,NC_014615_00033,NZ_CM001063_00039,NC_003277_00107	-	-	Conjugative	378	6126
AP014611	169829	51.9958	IncA/C2	000092__CP025470	MOBH	NC_012885_00072	MPF_F	NC_012885_00167,NC_023291_00077,NC_009140_00071,NC_016974_00085,NC_012885_00091,NC_012885_00083,NC_014170_00023,NC_012885_00088	-	-	Conjugative	76	647
AP014654	145082	46.1546	IncFIB,IncFIIA,IncFII	000096__NC_019117_00097,000136__AP014877_00014,000121__CP024805	MOBF	NC_010157_00072	-	-	-	-	Mobilizable	238	2701
AP014804	146197	47.356	IncFIB,IncFIIA,IncFII	000096__NC_019117_00097,000136__AP014877_00014,000121__CP024805	MOBF,MOBP	NC_011980_00044,NC_011416_00039	MPF_F	NC_017054_00096,NC_019094_00090,NC_010409_00124,NC_019037_00027,NC_022651_00077,NC_013437_00116,NC_017630_00031,NC_007675_00027,NC_010719_00097,NC_010719_00096,08-5333_00200	MOBF	KY126370	Conjugative	277	3853
AP014805	83606	49.0635	IncI1	000145__HE610900_00001	MOBP	NC_019097	MPF_I	NC_019097_00085,NC_022267_00069,NC_022267_00057,NC_019097_00075,NC_019111_00038,NC_019097_00056,NZ_CM001473_00069,NC_015965_00072,NC_023290_00086	MOBP	HM021326	Conjugative	267	3664
AP014806	46693	51.9564	IncFIIA,IncFII	000136__AP014877_00014,000121__CP024805	MOBF	NC_017627_00068	MPF_Unknown	08-5333_00200	-	-	Conjugative	302	3961
AP014807	8599	46.6798	ColRNAI_rep_cluster_1857	000008__AJ627566	MOBF	CP019897	-	-	-	-	Mobilizable	770	13935
AP014859	183746	44.9109	rep_cluster_1486,rep_cluster_557	000825__CP009849_00015,001953__CP013250_00105	-	-	-	-	-	-	Non-mobilizable	2538	18753
AP014861	118241	44.1116	rep_cluster_557	001953__CP013250_00105	-	-	-	-	-	-	Non-mobilizable	2538	18754
AP014876	71214	51.9519	IncFIIA,IncFII	000136__AP014877_00014,000121__CP024805	MOBF	NC_017627_00068	MPF_F	NC_019094_00068,NC_008460_00107,NC_017054_00096,NC_019094_00090,NC_010409_00124,NC_022651_00077,NC_018966_00040,NC_013437_00116,NC_007675_00027,NC_010719_00097,08-5333_00200,NC_017639_00094	MOBP	AP014804	Conjugative	275	3843
AP014877	65140	52.4455	IncFIIA	000136__AP014877_00014	MOBF	NC_017627_00068	MPF_F	NC_017054_00096,NC_019094_00090,NC_010409_00124,NC_019037_00027,NC_022651_00077,NC_013437_00116,NC_010488_00021,NC_007675_00027,NC_010719_00097,NC_010719_00096,08-5333_00200,NC_017639_00094	MOBF	U66917	Conjugative	272	3790
AP014939	166258	49.4996	IncA/C2	000092__CP025470	MOBH	NC_012885_00072	MPF_F	NC_012885_00167,NC_023291_00077,NC_012885_00088,NC_016974_00085,NC_014170_00034,NC_012885_00083,NC_014170_00023,NC_009140_00071	-	-	Conjugative	78	666
AP017298	7464	31.5247	rep_cluster_1448	000789__CP022251_00007	MOBP	NC_005566_00002	-	-	MOBP	NC_012882	Mobilizable	919	14968
AP017306	2849	31.5198	-	-	-	-	-	-	-	-	Non-mobilizable	4363	21145
AP017307	2411	32.6006	-	-	-	-	-	-	-	-	Non-mobilizable	4364	21146
AP017380	250435	67.5137	rep_cluster_1910	001347__AP005645_00020	-	-	-	-	-	-	Non-mobilizable	4296	21077
AP017611	168972	47.6967	IncX1,IncFIB,IncFIIA,IncFII	000215__KC853434_00019,000095__NZ_CP014273_00094,000136__AP014877_00014,000121__CP024805	MOBF,MOBP	NC_017627_00068,NC_011416_00039	MPF_F	NC_008460_00107,NC_022651_00077,NC_019094_00090,NC_010409_00124,NC_017054_00096,NC_018966_00040,NC_013437_00116,NC_010488_00021,NC_007675_00027,08-5333_00200,NC_014615_00033,NC_017639_00094	MOBP,MOBF	CP002111,DQ286390	Conjugative	310	4028
AP017612	108986	46.094	rep_cluster_488	001852__AP017612_00001	-	-	-	-	-	-	Non-mobilizable	362	5971
AP017613	108957	53.0512	IncFIIA	000136__AP014877_00014	MOBP	NC_013728_00087	MPF_I	NC_007365_00035,NC_011754_00109,NC_007365_00033,NC_022992_00098,NC_014843_00047,NC_012487_00131,NC_022371_00084,NC_011754_00087,NC_022992_00102	MOBP	FR821780	Conjugative	339	4207
AP017614	61805	42.4901	IncI2	000147__CP006264_00003	MOBP	NC_022520_00030	MPF_T	NC_020270_00063,NC_019039_00065,NC_020270_00058,NC_019039_00052,NC_019039_00051	-	-	Conjugative	340	4261
AP017616	4073	51.4608	rep_cluster_1785	001211__AP017616_00002	MOBQ	NC_011411_00002	-	-	MOBQ	NC_009791	Mobilizable	348	4648
AP017618	116529	50.6501	IncFIB,IncFIIA,IncFII	000095__NZ_CP014273_00094,000136__AP014877_00014,000121__CP024805	MOBP	NC_011416_00039	MPF_F	NC_022651_00077,NC_019094_00090,NC_010409_00124,NC_018966_00040,NC_013437_00116,NC_007675_00027,NC_017054_00096,NC_017639_00094	-	-	Conjugative	309	4018
AP017619	61223	42.435	IncI2	000147__CP006264_00003	MOBP	NC_022520_00030	MPF_T	NC_020270_00063,NC_019039_00065,NC_020270_00058,NC_019039_00052,NC_019039_00051	-	-	Conjugative	340	4262
AP017625	166617	62.7619	rep_cluster_441	001782__EU271968	-	-	-	-	-	-	Non-mobilizable	2570	18804
AP017656	375493	64.8502	rep_cluster_541	001912__AP017656_00001	-	-	MPF_F	NC_009507_00285,NC_009507_00291	-	-	Non-mobilizable	1675	17237
AP017657	151712	62.7742	rep_cluster_1149,rep_cluster_697,rep_cluster_543	000427__GU811235_00024,002163__CP004038_00121,001916__CP009293_00342	MOBQ	NC_020542_00048	MPF_F	NC_020562_00052,NC_020562_00047,NC_009507_00291,NC_020543_00014,NC_020562_00040,NC_020562_00037	-	-	Conjugative	1930	17802
AP017658	108910	63.7462	rep_cluster_647,rep_cluster_1168	002102__AP017658_00105,000448__CP012705_00001	-	-	MPF_T	NC_015595_00083,NC_015595_00082	-	-	Non-mobilizable	1818	17591
AP017659	57701	63.4599	rep_cluster_647,rep_cluster_1168	002102__AP017658_00105,000448__CP012705_00001	-	-	-	-	-	-	Non-mobilizable	1818	17592
AP017661	33768	62.8968	rep_cluster_1168,rep_cluster_1319	000448__CP012705_00001,000637__CP004038_00178	-	-	-	-	-	-	Non-mobilizable	1832	17611
AP017892	91831	49.9004	IncI1	000144__CP015838_00058	MOBP	NC_019097	MPF_I	NC_019097_00085,NC_022267_00069,NC_022267_00057,NC_019097_00075,NC_019111_00038,NC_019097_00056,NZ_CM001473_00069,NC_015965_00072,NC_023290_00086	MOBP	HM021326	Conjugative	267	3467
AP017893	101377	48.8227	IncI1	000144__CP015838_00058	MOBP	NC_019097	MPF_I	NC_019097_00085,NC_022267_00069,NC_022267_00057,NC_019097_00075,NC_019111_00038,NC_019097_00056,NZ_CM001473_00069,NC_015965_00072,NC_023290_00086	MOBP	HM021326	Conjugative	267	3469
AP017915	26809	22.2201	-	-	-	-	-	-	-	-	Non-mobilizable	4354	21136
AP017917	20721	26.3839	rep_cluster_122	000515__AP017917_00001	-	-	-	-	-	-	Non-mobilizable	4357	21139
AP017918	18962	24.3487	-	-	-	-	-	-	-	-	Non-mobilizable	4355	21137
AP017919	13523	21.3044	rep_cluster_123	000526__AP017919_00001	-	-	-	-	-	-	Non-mobilizable	4365	21147
AP017921	19139	67.4382	rep_cluster_193	001370__EF407946	-	-	-	-	-	-	Non-mobilizable	3543	20214
AP017961	65838	46.6068	rep_cluster_39	001714__AP017961_00010	-	-	-	-	-	-	Non-mobilizable	4352	21134
AP017962	65624	44.438	-	-	MOBF	NC_010480_00109	-	-	-	-	Mobilizable	4353	21135
AP017963	17389	46.5697	-	-	-	-	-	-	-	-	Non-mobilizable	2050	17947
AP017976	35712	64.0597	-	-	-	-	-	-	-	-	Non-mobilizable	3881	20608
AY028316	3179	45.0771	ColRNAI_rep_cluster_1987	000019__CP000651_00005	-	-	-	-	MOBP,MOB_unknown	NC_023324,NC_019986	Mobilizable	386	6739
AY033392	4139	38.4392	Inc11	000044__AY033392_00002	MOBV	NC_002140_00004	-	-	-	-	Mobilizable	2781	19122
AY033498	3564	47.7273	ColRNAI_rep_cluster_2005	000031__NC_003789	-	-	-	-	MOBP	KT693145	Mobilizable	227	2639
AY033516	7086	47.0505	ColRNAI_rep_cluster_1857	000012__CP000801	-	-	-	-	-	-	Non-mobilizable	624	12858
AY048596	7580	53.5092	-	-	-	-	-	-	-	-	Non-mobilizable	4103	20856
AY048853	4091	51.7966	ColRNAI_rep_cluster_1857	000008__AJ627566	MOBP,MOBP	NC_017321_00002,NC_019076_00002	-	-	MOBP	CP010136	Mobilizable	542	11998
AY056023	12868	66.4439	rep_cluster_578	001977__CP015271	MOBF	NC_005016_00005	-	-	-	-	Mobilizable	2430	18573
AY061891	4191	51.372	-	-	-	-	-	-	-	-	Non-mobilizable	2672	18973
AY079086	10904	54.1178	-	-	-	-	-	-	-	-	Non-mobilizable	4104	20858
AY079199	4301	49.4536	ColRNAI_rep_cluster_1291	000001__EU090225_00001	-	-	-	-	-	-	Non-mobilizable	456	9728
AY079200	4245	53.2391	ColRNAI_rep_cluster_1987	000019__CP000651_00005	MOBP	NC_013090_00004	-	-	MOBP	HQ328804	Mobilizable	153	1464
AY079201	5269	48.3773	ColRNAI_rep_cluster_1857	000008__AJ627566	MOBP	NC_019076_00002	-	-	MOBP	KY014464	Mobilizable	410	8049
AY092027	2391	29.0255	rep_cluster_1230	000528__EF537646_00002	-	-	-	-	-	-	Non-mobilizable	1143	15991
AY096004	2061	38.2339	rep_cluster_689	002155__NC_001370_00001	-	-	-	-	-	-	Non-mobilizable	2655	18948
AY096005	9253	37.3717	-	-	-	-	-	-	-	-	Non-mobilizable	1756	17458
AY112722	10224	62.0305	-	-	MOBF	NC_004768_00008	-	-	-	-	Mobilizable	4115	20869
AY112724	3538	58.7903	rep_cluster_1143	000422__NC_004770_00001	-	-	-	-	-	-	Non-mobilizable	3096	19608
AY138808	6829	36.0375	-	-	MOBV	NC_018512_00005	-	-	-	-	Mobilizable	2477	18655
AY138809	8254	32.4328	rep_cluster_617	002066__NC_020243_00001	MOBP	NC_020243_00005	-	-	-	-	Mobilizable	657	13114
AY150274	3539	57.4173	rep_cluster_384	001706__AY150274_00003	-	-	-	-	-	-	Non-mobilizable	4121	20875
AY167745	3510	44.2165	rep_cluster_1308	000626__NC_005325_00001	MOBP	NC_005325_00003	-	-	-	-	Mobilizable	3389	19989
AY171301	33038	47.2395	rep_cluster_1702	001112__AY171301_00035	-	-	MPF_T	NC_004703_00010,NC_004703_00013	-	-	Non-mobilizable	4117	20871
AY172684	4603	51.8792	rep_cluster_207	001474__AY172684_00002	-	-	-	-	-	-	Non-mobilizable	4109	20863
AY172685	6758	50.947	rep_cluster_314	001626__NC_004534_00007	-	-	-	-	-	-	Non-mobilizable	4120	20874
AY178757	6334	55.0679	rep_cluster_687	002151__AY178757	-	-	-	-	-	-	Non-mobilizable	3197	19729
AY208917	101858	56.9646	IncP	000163__NC_011838_00078	-	-	-	-	-	-	Non-mobilizable	1762	17467
AY210701	3682	65.0733	rep_cluster_1351	000669__NC_004252_00011	MOBQ	NC_002635_00004	-	-	-	-	Mobilizable	2933	19322
AY211023	96742	69.7515	rep_cluster_1879,rep_cluster_1910	001314__CP003276_00049,001347__AP005645_00020	MOBP	NC_004934_00104	-	-	-	-	Mobilizable	1866	17695
AY223810	210205	62.1945	-	-	-	-	-	-	-	-	Non-mobilizable	2545	18768
AY225511	50410	68.4408	rep_cluster_1921	001360__NC_004933_00006	-	-	-	-	-	-	Non-mobilizable	4110	20864
AY228335	37106	60.7988	-	-	MOBF	NC_017558_00016	MPF_T	NC_007506_00022,NC_017558_00032,NC_005240_00010,NC_005240_00012,NC_005240_00006	-	-	Conjugative	1711	17386
AY230134	7607	36.7688	Inc13	000075__NC_004932_00003	MOBV	NC_001858_00003	-	-	-	-	Mobilizable	1732	17426
AY232670	6792	45.6567	rep_cluster_1206	000496__AY232670_00006	MOBF	NC_019255_00001	-	-	-	-	Mobilizable	580	12345
AY232671	5252	41.8126	IncP	000159__NC_003411_00007	-	-	-	-	-	-	Non-mobilizable	807	14404
AY250830	3531	32.3988	rep_cluster_1188	000472__NC_004747_00002	-	-	-	-	-	-	Non-mobilizable	3164	19691
AY255829	29593	49.7347	rep_cluster_1099	000353__NC_004834_00001	-	-	-	-	-	-	Non-mobilizable	3016	19494
AY256846	4013	30.152	rep_cluster_840	002322__NC_004997_00002	-	-	-	-	-	-	Non-mobilizable	1196	16187
AY258503	165548	49.6394	IncFIB,IncI1	000095__NZ_CP014273_00094,000145__HE610900_00001	MOBP	NC_013728_00087	MPF_I	NC_007365_00035,NC_011754_00109,NC_007365_00033,NC_022371_00084,NC_014843_00047,NC_012487_00131,NC_022992_00098,NC_011754_00087,NC_022992_00102	MOBP	FR821780	Conjugative	339	4200
AY263990	11946	55.8681	-	-	-	-	-	-	-	-	Non-mobilizable	4102	20855
AY266269	19934	55.137	-	-	MOBP	NC_004774_00025	-	-	-	-	Mobilizable	4100	20853
AY270152	4226	26.9522	rep_cluster_585	001992__AY270152	-	-	-	-	-	-	Non-mobilizable	3870	20593
AY271828	5113	46.1764	-	-	MOBP	NC_005910_00003	-	-	MOBP	CP018941	Mobilizable	933	15010
AY271829	5216	46.9709	-	-	MOBP	NC_005910_00003	-	-	-	-	Mobilizable	934	15014
AY277637	3407	27.4141	rep_cluster_1199	000487__NC_004811_00003	-	-	-	-	-	-	Non-mobilizable	4114	20868
AY300023	6286	33.503	rep_cluster_1075	000323__AY300023_00001	-	-	-	-	-	-	Non-mobilizable	4090	20840
AY301063	5424	57.0243	rep_cluster_1010	000243__NC_004923_00006	-	-	-	-	-	-	Non-mobilizable	2812	19166
AY301064	5247	52.2013	-	-	MOBP	NC_004925_00006	-	-	-	-	Mobilizable	3536	20207
AY301065	5616	54.5228	rep_cluster_1069	000314__AY301065_00004	MOBP	NC_004924_00007	-	-	-	-	Mobilizable	2809	19162
AY312235	4449	36.9971	rep_cluster_321	001632__CP000420_00003	-	-	-	-	-	-	Non-mobilizable	4019	20757
AY312585	65009	42.5741	rep_cluster_1317	000635__AY312585	-	-	-	-	-	-	Non-mobilizable	2752	19090
AY325804	11066	37.4661	rep_cluster_721	002194__NC_005242_00020	-	-	-	-	-	-	Non-mobilizable	4091	20841
AY333433	3208	49.3766	ColRNAI_rep_cluster_1857	000008__AJ627566	MOBF	CP019897	-	-	MOB_unknown	NZ_CP011607	Mobilizable	1164	16060
AY342395	72601	54.3712	rep_cluster_283	001562__AY342395_00001	MOBP	NC_005205_00082	MPF_T	NC_007275_00028,NC_007275_00041,NC_019328_00069,NC_007275_00033	MOBP	CP016718	Conjugative	1385	16698
AY350745	6830	24.4949	rep_cluster_138	000718__NC_005326_00003	-	-	-	-	-	-	Non-mobilizable	4088	20838
AY355285	4608	31.4887	rep_cluster_1078	000327__NC_005243	MOBP	NC_013306_00004	-	-	-	-	Mobilizable	3739	20447
AY359464	5673	39.3619	-	-	MOBP	NC_010069_00004	-	-	-	-	Mobilizable	3066	19571
AY362554	5674	41.3994	-	-	MOBF,MOBP	NC_019255_00001,NC_010042_00002	-	-	-	-	Mobilizable	3223	19766
AY365053	87688	64.6588	IncP	000179__NC_001735_00020	MOBP	NC_001735_00050	MPF_T	NC_008459_00022,NC_001735_00049,NC_004956_00085,NC_019318_00059	MOBP	NZ_CP009107	Conjugative	1095	15807
AY373761	21845	29.0959	rep_cluster_1017	000261__GQ900456	-	-	-	-	-	-	Non-mobilizable	2441	18599
AY378100	219385	50.3471	IncH,IncFIB,rep_cluster_1150	000137__CP017986_00041,000107__CP014778_00094,000430__CP020850	-	-	-	-	-	-	Non-mobilizable	180	2059
AY394560	44707	29.841	rep_cluster_475	001828__CP007750	MOBP	NC_022355_00016	MPF_T	NC_022355_00047,NC_022355_00043,NC_006134_00038,NC_022355_00040	-	-	Conjugative	1609	17084
AY422214	60145	51.4723	IncL/M	000148__NC_021488_00028	MOBP	NC_004464_00056	MPF_I	NC_004464_00066,NC_004464_00073,NC_019344_00078,NC_005246_00057,NC_004464_00068,NC_019063_00094,NC_004464_00105,NC_019154_00069,NC_005246_00069	-	-	Conjugative	834	14615
AY422215	30314	48.1659	IncP	000188__NC_013973_00002	-	-	MPF_T	NC_005247_00020,NC_005247_00022,NC_005247_00023,NC_005247_00028,NC_005247_00018	-	-	Non-mobilizable	4089	20839
AY423627	10785	24.7937	rep_cluster_423,rep_cluster_436	001758__AY423627,001777__AY423627	-	-	-	-	-	-	Non-mobilizable	4085	20833
AY424310	8145	50.5463	ColRNAI_rep_cluster_1987	000019__CP000651_00005	-	-	-	-	MOBP	CP018941	Mobilizable	770	13932
AY425961	2235	33.4676	Inc11	000038__AY425961_00002	-	-	-	-	-	-	Non-mobilizable	2981	19416
AY434675	5568	34.0697	-	-	-	-	-	-	-	-	Non-mobilizable	4086	20835
AY438025	6054	27.2877	rep_cluster_1489	000828__AY438025_00002	-	-	-	-	-	-	Non-mobilizable	3718	20423
AY458016	92353	52.5798	IncFIIA,IncFII	000136__AP014877_00014,000121__CP024805	MOBF	NC_017627_00068	MPF_F	NC_019094_00068,NC_008460_00107,NC_017054_00096,NC_019094_00090,NC_010409_00124,NC_022651_00077,NC_018966_00040,NC_013437_00116,NC_007675_00027,NC_010719_00097,08-5333_00200,NC_017639_00094	MOBP	AP014804	Conjugative	275	3830
AY465897	5501	37.9204	-	-	-	-	-	-	-	-	Non-mobilizable	3850	20572
AY509004	138742	51.3089	IncFIB	000107__CP014778_00094	MOBP	NC_019097	MPF_I	NC_022267_00069,NC_022267_00057,NC_019097_00075,NC_019097_00056,NZ_CM001473_00069,NC_015965_00072,NC_023290_00086	MOBP	JN253636	Conjugative	848	14667
AY513488	14787	35.6732	rep_cluster_1094	000347__AY513488_00002	MOBP	NC_011414_00011	-	-	-	-	Mobilizable	3848	20569
AY517905	80156	53.7951	IncFII	000114__CP015527	MOBF	NC_007208_00043	MPF_F	NZ_CM001154_00067,NC_017054_00096,NC_019112_00063,NC_017054_00095,NC_017054_00098,NC_013437_00116,NC_017054_00100,NC_014615_00033,NZ_CM001063_00039	-	-	Conjugative	379	6681
AY522431	56634	49.4261	IncN,rep_cluster_1254	000155__CP018649,000562__KT346360_00001	MOBF	NC_015599_00019	MPF_T	NC_008612_00190,NC_003292_00012,NC_007682_00044,NC_014368_00014,NC_022375_00024,NC_007682_00039	MOBF	NZ_CP013027	Conjugative	1045	15668
AY528560	14615	28.1355	-	-	-	-	-	-	-	-	Non-mobilizable	4060	20805
AY540995	76958	62.026	rep_cluster_1431	000769__NC_005793_00062	MOBP	NC_005793_00073	MPF_T	NC_019378_00044	-	-	Conjugative	3648	20329
AY541809	9540	34.6751	rep_cluster_1226	000523__LT594096_00001	MOBQ	NC_006877_00013	-	-	-	-	Mobilizable	1161	16034
AY543071	2348	33.3901	ColRNAI_rep_cluster_1996	000026__AY543071	-	-	-	-	-	-	Non-mobilizable	1061	15729
AY543072	2520	32.6984	ColRNAI_rep_cluster_1990	000021__NC_011406	MOBV	NC_011406_00002	-	-	-	-	Mobilizable	3849	20570
AY546103	6521	23.892	-	-	-	-	-	-	-	-	Non-mobilizable	3719	20424
AY584531	12120	34.2822	rep_cluster_146	000799__CP002337_00001	MOBP	NC_005917_00008	-	-	-	-	Mobilizable	3287	19835
AY589571	4669	51.1673	ColRNAI_rep_cluster_1987	000019__CP000651_00005	MOBP,MOBP	NC_001848_00006,NC_013090_00004	-	-	MOBP	CP008720	Mobilizable	176	2026
AY603979	46697	55.0378	rep_cluster_283	001574__NC_005918_00001	MOBP	NC_005205_00082	MPF_T	NC_005918_00041,NC_007275_00028,NC_019266_00028,NC_019328_00069,NC_007275_00033	MOBQ	AJ550509	Conjugative	1391	16707
AY603981	4833	57.2108	-	-	MOBV	NC_005920_00003	-	-	-	-	Mobilizable	4083	20831
AY603982	8244	52.8869	rep_cluster_1556	000924__AY603982_00001	MOBP	NC_005921_00007	MPF_T	NC_005921_00006	-	-	Conjugative	4084	20832
AY603983	4217	56.13	-	-	MOBV	NC_005922_00002	-	-	-	-	Mobilizable	4082	20830
AY608912	6464	52.4907	IncX2	000219__NC_005923_00001	-	-	-	-	MOBP,MOBP	NC_010643,CP022251	Mobilizable	2529	18728
AY639886	5360	46.1567	ColRNAI_rep_cluster_1987	000019__CP000651_00005	MOBP	NC_016903_00002	-	-	MOBP	CP008720	Mobilizable	538	11986
AY647243	32628	36.769	rep_cluster_974	002458__NC_007206_00012	MOBP	NC_004058_00030	MPF_T	NC_007206_00021,NC_004058_00017,NC_004058_00024,NC_007206_00022,NC_007206_00020	-	-	Conjugative	4055	20796
AY662331	8554	39.4903	rep_cluster_1739	001157__AY662331_00006	-	-	-	-	-	-	Non-mobilizable	3118	19635
AY714214	45210	29.144	rep_cluster_475	001828__CP007750	MOBP	NC_022355_00016	MPF_T	NC_022355_00047,NC_022355_00043,NC_006135_00040,NC_007141_00026	-	-	Conjugative	1610	17093
AY780631	15143	62.3985	rep_cluster_1061	000305__NC_010872_00007	-	-	-	-	-	-	Non-mobilizable	1634	17130
AY787146	5683	56.1675	rep_cluster_1840	001267__NC_006826_00004	MOBQ	NC_008246_00003	-	-	-	-	Mobilizable	2697	19001
AY789019	4288	36.8703	-	-	-	-	-	-	-	-	Non-mobilizable	749	13811
AY822042	6700	32.4328	rep_cluster_1909	001345__CP001167	MOBV	NC_006821_00002	-	-	-	-	Mobilizable	1153	16018
AY836798	6611	39.2679	Inc13	000077__AJ577854_00009	MOBV,MOBV	NZ_ANIP01000001_00004,NZ_AKYF01000029_00006	-	-	-	-	Mobilizable	973	15328
AY855841	67673	36.0971	rep_cluster_1027	000276__CP002493_00001	MOBP	NC_006827_00032	MPF_T	NC_004671_00018,NC_006827_00028	-	-	Conjugative	1499	16901
AY858987	8266	53.9318	rep_cluster_874	002354__AY858987_00013	-	-	-	-	-	-	Non-mobilizable	4076	20824
AY860110	11188	67.5724	-	-	-	-	-	-	-	-	Non-mobilizable	4069	20815
AY862141	3471	35.811	rep_cluster_1204	000494__NC_012552_00002	MOBV	NC_012552_00001	-	-	-	-	Mobilizable	3788	20504
AY862435	5147	41.3445	-	-	MOBF,MOBP	NC_019255_00001,NC_010042_00002	-	-	-	-	Mobilizable	3224	19768
AY876057	4906	47.9821	-	-	-	-	-	-	-	-	Non-mobilizable	3887	20615
AY879342	136694	47.6451	IncFIIA,IncFII	000136__AP014877_00014,000121__CP024805	MOBF	NC_017627_00068	-	-	-	-	Mobilizable	230	2658
AY887963	83042	56.1788	rep_cluster_1907	001342__AF491307	MOBF	NC_012674_00085	MPF_T	NC_007926_00095,NC_007926_00094,NC_007926_00096,NC_007926_00034,NC_004999_00101	-	-	Conjugative	1762	17469
AY913943	5159	45.8035	ColRNAI_rep_cluster_1857	000008__AJ627566	MOBF	CP019897	-	-	MOB_unknown	CP010128	Mobilizable	406	7546
AY917098	17334	28.4008	rep_cluster_1017,rep_cluster_1733	000261__GQ900456,001150__NC_013330_00017	-	-	-	-	-	-	Non-mobilizable	1697	17344
AY929248	8318	48.4612	ColRNAI_rep_cluster_1857	000008__AJ627566	MOBP	NC_023328_00003	-	-	MOBP	NC_003457	Mobilizable	413	8092
AY941099	28012	55.1871	-	-	MOBQ	NC_006909_00028	-	-	-	-	Mobilizable	4071	20817
AY943952	35159	69.3564	rep_cluster_2030	001462__AY943952_00035	MOBF	NC_006911_00006	-	-	-	-	Mobilizable	2426	18569
AY943953	39360	72.0884	-	-	MOBF	NC_006912_00002	-	-	-	-	Mobilizable	3526	20197
AY948116	3316	31.1821	rep_cluster_916	002401__AY948116_00003	-	-	-	-	-	-	Non-mobilizable	962	15296
AY948117	2426	26.216	-	-	-	-	-	-	-	-	Non-mobilizable	1902	17764
BX936399	68525	44.5983	IncFII,rep_cluster_645	000122__JQ418538,002101__NC_004564_00056	MOBF	NC_010157_00072	-	-	-	-	Mobilizable	767	13875
BX936400	27702	44.5852	rep_cluster_1066	000309__NZ_CP009710_00009	MOBC	NC_006154_00025	MPF_T	NC_006154_00011,NC_006154_00013,NC_006154_00014	-	-	Conjugative	1083	15769
CP000004	163186	58.3242	rep_cluster_500	001872__NC_006672_00052	MOBF	NC_006672_00156	MPF_I	NC_006672_00148,NC_006672_00155,NC_006672_00128,NC_006672_00123,NC_006672_00136,NC_006672_00127	-	-	Conjugative	2364	18471
CP000005	26568	56.1051	rep_cluster_1310	000628__CP000005_00030	-	-	-	-	-	-	Non-mobilizable	2365	18472
CP000007	13223	54.375	-	-	-	-	-	-	-	-	Non-mobilizable	2366	18473
CP000008	2687	59.9553	rep_cluster_1929	001368__NC_022074_00001	-	-	-	-	-	-	Non-mobilizable	3078	19588
CP000014	27108	25.6013	-	-	-	-	-	-	-	-	Non-mobilizable	1708	17381
CP000015	55560	26.4651	-	-	-	-	-	-	-	-	Non-mobilizable	1777	17513
CP000022	45849	38.4152	rep_cluster_1462	000801__NC_006842_00018	-	-	MPF_T	NC_006842_00039,NC_006842_00044,NC_006842_00024,NC_006842_00040,NC_006842_00041,NC_006842_00055	-	-	Non-mobilizable	4075	20823
CP000028	27310	31.926	rep_cluster_1442,rep_cluster_910	000784__NC_007171_00001,002395__NC_013387_00031	MOBP	NC_006663_00031	-	-	MOBP	NC_025141	Mobilizable	913	14959
CP000035	182726	44.8042	IncFIIA,IncFII	000136__AP014877_00014,000121__CP024805	MOBP	NC_011416_00039	MPF_T	NC_007607_00115	-	-	Conjugative	230	2643
CP000037	126697	47.41	IncFIIA,IncFII	000136__AP014877_00014,000121__CP024805	MOBF,MOBP	NC_017627_00068,NC_011416_00039	-	-	-	-	Mobilizable	230	2661
CP000041	5108	30.8927	rep_cluster_1892	001326__CP000041	MOBV	NC_007104_00003	-	-	-	-	Mobilizable	4058	20802
CP000042	53501	31.9452	rep_cluster_1520	000874__CP000042	MOBP	NC_007105_00053	-	-	-	-	Mobilizable	1569	17015
CP000043	8191	31.9009	rep_cluster_1821	001238__CP000043	MOBV	NC_016780_00010	-	-	-	-	Mobilizable	988	15378
CP000044	9150	31.0055	rep_cluster_1830	001254__CP000044	MOBV	NC_016780_00010	-	-	-	-	Mobilizable	994	15385
CP000054	62829	33.58	rep_cluster_1653	001052__NC_007111_00004	MOBQ	NC_007111_00019	MPF_T	NZ_CM000771_00033	-	-	Conjugative	2289	18350
CP000055	39263	33.1916	rep_cluster_1653	001052__NC_007111_00004	MOBQ	NC_007111_00019	MPF_T	NZ_CM000771_00033	-	-	Conjugative	2289	18349
CP000059	131950	54.1084	rep_cluster_283	001578__CP000059_00001	MOBP	NC_019265_00015	MPF_T	NC_007274_00169,NC_007274_00167	-	-	Conjugative	1396	16714
CP000060	51711	55.9591	rep_cluster_283	001561__NC_007275_00001	MOBP	NC_007275_00050	MPF_T	NC_007275_00028,NC_007275_00033,NC_007275_00041,NC_007275_00031,NZ_CM001987_00038	MOBP	NZ_AWFJ01000135	Conjugative	1384	16697
CP000063	4009	23.9461	rep_cluster_674	002142__CP000063	-	-	-	-	-	-	Non-mobilizable	3305	19872
CP000064	5104	21.7672	rep_cluster_594	002023__JX668989	-	-	-	-	-	-	Non-mobilizable	3303	19870
CP000065	4316	24.3513	rep_cluster_674	002136__CP000065	-	-	-	-	-	-	Non-mobilizable	3305	19873
CP000093	87688	64.6588	IncP	000179__NC_001735_00020	MOBP	NC_001735_00050	MPF_T	NC_008459_00022,NC_001735_00049,NC_004956_00085,NC_019318_00059	MOBP	NZ_CP009107	Conjugative	1095	15807
CP000101	46366	52.8879	-	-	-	-	-	-	-	-	Non-mobilizable	4053	20794
CP000105	17036	49.9707	rep_cluster_857	002338__CP000105_00012	MOBP	NC_007616_00013	MPF_T	NC_007616_00018	-	-	Conjugative	4051	20792
CP000106	14159	49.6292	rep_cluster_447	001791__NC_007617_00006	MOBQ	NC_007617_00009	-	-	-	-	Mobilizable	4050	20791
CP000119	366354	40.5332	rep_cluster_38	001699__CP000119_00113	-	-	MPF_T	NC_003276_00217	-	-	Non-mobilizable	4367	21149
CP000121	300758	41.9533	rep_cluster_838,rep_cluster_1671	002319__CP000121_00233,001073__NC_003240_00086	MOBP	NC_003240_00156	MPF_T	NC_003240_00042	-	-	Conjugative	4136	20892
CP000126	40420	52.4344	rep_cluster_1655	001056__CP000126_00016	-	-	-	-	-	-	Non-mobilizable	3684	20367
CP000134	194229	58.0027	rep_cluster_446	001790__NC_007762_00218	MOBQ	NC_007762_00195	MPF_T	NC_007762_00060,NC_007762_00059,NC_007762_00058,NC_007762_00056,NC_007762_00082,NC_007762_00192,NC_020061_00581,NC_021910_00249,NC_007762_00055	-	-	Conjugative	2928	19304
CP000135	184338	61.8071	-	-	-	-	-	-	-	-	Non-mobilizable	1797	17549
CP000145	114179	70.0742	-	-	-	-	-	-	-	-	Non-mobilizable	2237	18238
CP000146	105284	63.7618	rep_cluster_369	001684__NC_007489_00081	MOBV	NZ_AKBU01000005_00020	-	-	-	-	Mobilizable	2240	18243
CP000147	100827	63.8331	rep_cluster_605	002049__NC_007490_00051	-	-	MPF_F	NC_007490_00088,NC_007490_00095,NC_007490_00094,NC_007490_00090,NC_007490_00101,NC_007490_00086,NC_007490_00102	-	-	Non-mobilizable	2241	18246
CP000149	13762	52.4778	rep_cluster_761	002239__CP000149_00001	MOBP	NC_007515_00014	-	-	-	-	Mobilizable	4054	20795
CP000229	52766	35.0832	-	-	-	-	-	-	-	-	Non-mobilizable	2346	18439
CP000231	53732	59.7707	rep_cluster_1063	000308__NC_007641_00030	-	-	-	-	-	-	Non-mobilizable	4049	20790
CP000234	242436	32.0897	rep_cluster_1685	001086__CP000234_00001	MOBP	NZ_AICL01000008_00086	-	-	-	-	Mobilizable	2468	18643
CP000244	114230	51.0251	IncFIB,IncFIIA,ColRNAI_rep_cluster_1291,IncFII	000096__NC_019117_00097,000136__AP014877_00014,000002__NC_009781,000121__CP024805	MOBF	NC_017627_00068	MPF_F	NC_019094_00068,NC_008460_00107,NC_017054_00096,NC_019094_00090,NC_010409_00124,NC_018966_00040,NC_013437_00116,NC_007675_00027,NC_010719_00097,NC_017630_00031,NC_022651_00077,NC_019072_00073	MOBF	NC_010600	Conjugative	274	3820
CP000256	3125	28.736	rep_cluster_1017	000258__NC_013297_00004	-	-	-	-	MOB_unknown	NZ_AGFM01000123	Mobilizable	1131	15959
CP000257	4439	30.0068	rep_cluster_1118	000378__NC_007791_00004	MOBV	NC_010262_00002	-	-	-	-	Mobilizable	1452	16792
CP000258	37136	28.6676	rep_cluster_1142,rep_cluster_1947	000421__NC_013320_00022,001391__NC_019143_00002	-	-	MPF_T	NC_013653_00035,NC_010279_00007	-	-	Non-mobilizable	2411	18536
CP000265	86072	57.8144	rep_cluster_1029	000278__CP000265_00055	MOBQ	NC_007801_00012	-	-	-	-	Mobilizable	4043	20782
CP000306	100918	50.1625	IncFIB	000104__CP010386_00052	-	-	-	-	-	-	Non-mobilizable	447	9210
CP000307	10778	45.4351	ColRNAI_rep_cluster_1857	000008__AJ627566	-	-	-	-	MOBP	NC_017657	Mobilizable	2077	18002
CP000309	96471	50.24	IncFIB	000104__CP010386_00052	-	-	-	-	-	-	Non-mobilizable	447	9198
CP000311	70299	44.8328	IncFII,rep_cluster_645	000122__JQ418538,002101__NC_004564_00056	MOBF	NC_010157_00072	-	-	-	-	Mobilizable	767	13893
CP000313	12397	26.6839	-	-	-	-	-	-	-	-	Non-mobilizable	4368	21150
CP000314	12206	25.8234	rep_cluster_427	001760__CP023412	-	-	-	-	-	-	Non-mobilizable	1491	16890
CP000317	360405	56.906	rep_cluster_944	002429__CP000317_00150	MOBP	NC_007949_00237	MPF_T	NC_007949_00363,NC_007949_00351,NC_007949_00357,NC_007949_00364	-	-	Conjugative	4039	20778
CP000318	338007	59.7218	rep_cluster_7	002166__NC_007950_00121	MOBH	NC_007950_00233	MPF_T	NC_007950_00218,NC_007950_00219,NC_007950_00226,NC_007950_00232	-	-	Conjugative	4040	20779
CP000321	188318	61.1922	rep_cluster_1954	001399__NC_007960_00142	MOBP	NC_007960_00113	MPF_T	NC_015685_00118,NC_007960_00083,NC_007960_00079,NC_007960_00082,NC_015685_00123	-	-	Conjugative	3487	20140
CP000322	121408	61.6994	rep_cluster_507	001880__NC_007961_00030	MOBQ	NC_007961_00001	MPF_T	NC_007961_00131,NC_007961_00020,NC_007961_00025	-	-	Conjugative	4037	20776
CP000324	41221	38.2645	rep_cluster_1403	000742__JQ348844_00001	-	-	-	-	-	-	Non-mobilizable	2453	18619
CP000354	233720	60.1335	rep_cluster_332	001646__NC_006466	MOBP,MOBP	NC_007974_00287,NC_007949_00237	MPF_F	NC_006466_00162,NC_006466_00161	-	-	Conjugative	2568	18800
CP000357	28543	60.3686	-	-	MOBQ	NC_008036_00003	-	-	-	-	Mobilizable	4035	20774
CP000375	130973	55.6962	rep_cluster_1016	000250__NC_008042_00016	MOBP	NC_008042_00040	MPF_T	NC_023148_00034,NC_009955_00053,NC_004574_00087,NC_008042_00056,NC_009955_00049	-	-	Conjugative	1857	17685
CP000385	215075	66.6084	rep_cluster_245,rep_cluster_1888	001523__CP015597_00060,001321__CP000385	MOBP	NC_008704_00041	-	-	-	-	Mobilizable	2189	18185
CP000389	343931	61.7359	rep_cluster_552	001925__CP000389_00095	MOBP,MOBQ	NC_002679_00305,NC_008242_00242	MPF_T	NC_008242_00082,NC_008242_00239,NC_008242_00078,NC_008242_00077,NC_008242_00076,NC_008242_00073,NC_008242_00152,NC_008242_00254,NC_008242_00251,NC_008242_00248,NC_008242_00249	-	-	Conjugative	1841	17628
CP000392	47561	61.5294	rep_cluster_70	002167__CP000392_00009	-	-	-	-	-	-	Non-mobilizable	4032	20771
CP000396	59958	26.8972	-	-	-	-	-	-	-	-	Non-mobilizable	1780	17519
CP000397	59804	24.3796	-	-	-	-	-	-	-	-	Non-mobilizable	2138	18118
CP000398	34273	23.555	-	-	-	-	-	-	-	-	Non-mobilizable	3516	20179
CP000400	30017	29.2168	-	-	-	-	-	-	-	-	Non-mobilizable	1298	16520
CP000401	28533	25.1008	rep_cluster_307	001615__CP000401_00029	-	-	-	-	-	-	Non-mobilizable	1267	16384
CP000402	26533	25.8885	-	-	-	-	-	-	-	-	Non-mobilizable	1706	17373
CP000403	24794	31.3665	rep_cluster_280	001555__CP000403_00003	-	-	-	-	-	-	Non-mobilizable	3437	20071
CP000417	13413	38.6416	rep_cluster_707	002175__NC_017468_00016	MOBP	NC_008498_00010	MPF_T	NC_008498_00006	-	-	Conjugative	1893	17750
CP000418	35595	38.5138	rep_cluster_1058	000300__NC_008499_00039	MOBQ	NC_006377_00033	-	-	-	-	Mobilizable	1400	16720
CP000420	4449	36.9971	rep_cluster_321	001632__CP000420_00003	-	-	-	-	-	-	Non-mobilizable	4019	20758
CP000421	3361	35.0788	rep_cluster_1188	000474__NC_019232_00001	-	-	-	-	-	-	Non-mobilizable	3163	19689
CP000426	14041	34.3708	rep_cluster_1378,rep_cluster_554	000716__CP016691_00001,001929__CP016741	-	-	-	-	-	-	Non-mobilizable	3998	20735
CP000427	9554	30.4375	rep_cluster_554	001936__L02920	MOB_Unknown	JQ821353	-	-	MOBP	KU302809	Mobilizable	2957	19365
CP000428	74750	35.4114	rep_cluster_633,rep_cluster_570	002082__CP016686_00001,001971__CP016721_00001	-	-	-	-	MOBP	NC_005205	Mobilizable	2942	19345
CP000429	47208	34.8352	rep_cluster_667,rep_cluster_554	002127__CP016693_00001,001939__AJ550509_00002	MOBQ	NC_017478_00010	-	-	-	-	Mobilizable	3323	19906
CP000434	332361	64.9116	rep_cluster_313	001625__CP000434	MOBP	NC_008271_00026	-	-	-	-	Mobilizable	4030	20769
CP000443	43581	65.7603	IncP	000179__NC_001735_00020	MOBP	NC_001735_00050	MPF_T	NC_008459_00022,NC_004956_00085,NC_001735_00049,NC_007353_00043	MOBP	KU302802	Conjugative	1095	15830
CP000445	6499	43.0528	rep_cluster_1799	001220__CP000445_00001	-	-	-	-	-	-	Non-mobilizable	4027	20766
CP000451	65132	49.8035	rep_cluster_1095	000348__CP000451_00025	MOBP	NC_008341_00046	MPF_T	NC_008341_00016,NC_008341_00009,NC_008341_00020,NC_008341_00047	-	-	Conjugative	4025	20764
CP000455	159538	65.029	rep_cluster_1210	000501__NC_008537_00141	MOBP	NC_008537_00029	MPF_T	NC_008539_00051	-	-	Conjugative	4017	20755
CP000456	115507	63.3208	-	-	MOBP	NC_015147_00088	MPF_T	NC_015147_00039	-	-	Conjugative	3357	19952
CP000457	96488	64.6733	rep_cluster_1666	001067__CP000457_00004	MOBP	NC_008539_00057	MPF_T	NC_008539_00051	-	-	Conjugative	4018	20756
CP000461	164857	61.8275	rep_cluster_1467	000805__NC_008545_00092	MOBF	NC_008545_00173	MPF_F	NC_008545_00008,NC_015377_00026,NC_008545_00015,NC_008545_00016,NC_008545_00006,NC_008545_00007,NC_008545_00021,NC_008545_00023,NC_008545_00024,NC_008545_00032,NC_015377_00020,NC_008545_00172	-	-	Conjugative	1433	16763
CP000465	69269	59.2227	-	-	-	-	-	-	-	-	Non-mobilizable	3583	20262
CP000466	16575	55.0287	rep_cluster_914	002399__NC_008388_00019	MOBQ	NC_008388_00006	MPF_T	NC_008388_00003	-	-	Conjugative	1861	17690
CP000467	5824	55.5975	rep_cluster_1021	000272__CP000467_00004	-	-	-	-	-	-	Non-mobilizable	3338	19928
CP000470	278942	45.6694	rep_cluster_493	001863__CP000470_00108	MOBH	NC_008573_00149	MPF_F	NC_008573_00089,NC_008573_00090,NC_008573_00100,NC_008573_00144,NC_008573_00155,NC_008573_00142,NC_008573_00148	-	-	Conjugative	856	14756
CP000476	300725	61.3467	rep_cluster_884	002362__CP000476_00145	MOBP	NC_008713_00079	MPF_T	NC_008539_00051	-	-	Conjugative	3448	20087
CP000483	202397	48.0966	rep_cluster_1677	001078__NC_008607_00175	-	-	MPF_F	NC_008607_00169,NC_008607_00187,NC_008607_00160,NC_008607_00190,NC_008607_00162,NC_008607_00165	-	-	Non-mobilizable	4016	20754
CP000484	30722	56.3179	rep_cluster_1774	001193__NC_008608_00032	MOBQ	NC_008608_00002	-	-	-	-	Mobilizable	1063	15733
CP000486	55939	36.1519	rep_cluster_1396	000729__CP000486_00026	-	-	-	-	-	-	Non-mobilizable	1179	16158
CP000495	228826	60.6907	rep_cluster_506	001879__NC_009475_00001	MOBP	NC_009475_00017	MPF_T	NC_009475_00219,NC_009475_00209,NC_009475_00213,NC_009475_00212,NC_009475_00216	-	-	Conjugative	3964	20701
CP000516	213290	53.1572	rep_cluster_255	001534__NC_008739_00056	MOBH	NC_008739_00059	MPF_G	NC_008739_00029,NC_008739_00028,NC_008739_00035,NC_008739_00031,NC_008739_00032,NC_008739_00049,NC_008739_00043	-	-	Conjugative	4011	20749
CP000519	302089	65.3973	-	-	MOBF	NC_014811_00165	-	-	-	-	Mobilizable	3662	20344
CP000520	216763	66.6271	rep_cluster_245,rep_cluster_1888	001523__CP015597_00060,001321__CP000385	MOBP	NC_008704_00041	-	-	-	-	Mobilizable	2189	18186
CP000523	11302	35.1796	rep_cluster_1172	000454__KY202458_00008	-	-	-	-	-	-	Non-mobilizable	1246	16344
CP000528	198504	65.6883	-	-	-	-	-	-	-	-	Non-mobilizable	3505	20167
CP000530	353291	57.546	IncP	000164__NC_022344_00310	MOBP	NC_008757_00049	MPF_T	NC_008757_00120,NC_008757_00221,NC_008757_00075,NC_008757_00070,NC_008757_00109,NC_008757_00119,NC_008757_00078,NC_008757_00079	-	-	Conjugative	4006	20744
CP000532	171866	56.8932	rep_cluster_29	001596__CP000532_00109	-	-	-	-	-	-	Non-mobilizable	4009	20747
CP000533	143747	58.9898	rep_cluster_1200	000490__NC_008760_00092	-	-	-	-	-	-	Non-mobilizable	4010	20748
CP000534	58808	59.5616	rep_cluster_902	002387__CP000534_00017	-	-	-	-	-	-	Non-mobilizable	4007	20745
CP000535	21611	55.6707	rep_cluster_1222	000519__CP000535_00019	MOBP	NC_008762_00012	-	-	-	-	Mobilizable	4005	20743
CP000536	9898	57.0519	-	-	MOBQ	NC_008763_00008	-	-	-	-	Mobilizable	3090	19602
CP000540	72689	62.2061	rep_cluster_1864	001299__NC_008765_00039	MOBF	NC_008765_00032	MPF_F	NC_015423_00002,NC_008765_00011,NC_015423_00031,NC_008765_00013,NC_008765_00012,NC_008765_00021,NC_008765_00022,NC_008765_00016,NC_015423_00019,NC_008765_00006	-	-	Conjugative	2227	18225
CP000541	63609	64.5836	IncP	000181__NC_007353_00037	MOBP	NC_007353_00011	MPF_T	NC_008459_00022,NC_004956_00085,NC_019318_00040,NC_019318_00059	MOBP	NC_019087	Conjugative	1100	15852
CP000543	31194	58.6074	rep_cluster_1555	000923__CP000543_00038	MOBP	NC_008771_00002	MPF_T	NC_008771_00010,NC_008771_00011,NC_008771_00009,NC_008771_00014,NC_008771_00006	-	-	Conjugative	3485	20133
CP000550	37473	25.8853	rep_cluster_1502	000843__CP000550	MOBP	NZ_AZNS01000034_00021	MPF_T	NC_005012_00053,NC_017284_00011,NC_005012_00001,NC_005012_00002,NC_017284_00007	-	-	Conjugative	2356	18451
CP000564	116763	46.6826	rep_cluster_1930	001371__NC_009035	-	-	-	-	-	-	Non-mobilizable	4002	20740
CP000565	74000	42.4176	-	-	-	-	-	-	-	-	Non-mobilizable	3479	20122
CP000566	16762	46.0685	-	-	-	-	-	-	-	-	Non-mobilizable	4000	20738
CP000567	7995	40.2627	rep_cluster_135	000667__NC_009038	-	-	-	-	-	-	Non-mobilizable	3999	20737
CP000579	122606	69.614	rep_cluster_252	001531__CP014802_00143	-	-	-	-	-	-	Non-mobilizable	2242	18250
CP000603	182913	52.8574	rep_cluster_781,IncA/C2	002259__CP015133_00007,000092__CP025470	MOBH	NC_012885_00072	MPF_F	NC_012885_00167,NC_023291_00077,NC_012885_00088,NC_016974_00085,NC_012885_00091,NC_012885_00083,NC_014170_00023,NC_008612_00190,NC_009140_00071	-	-	Conjugative	76	661
CP000604	176473	52.8177	IncA/C2	000092__CP025470	MOBH	NC_012885_00072	MPF_F	NC_012885_00167,NC_023291_00077,NC_009140_00071,NC_016974_00085,NC_012885_00091,NC_012885_00083,NC_014170_00023,NC_012885_00088	-	-	Conjugative	70	572
CP000617	397868	58.2437	rep_cluster_219	001488__NC_016591	MOBF	NC_016591_00351	MPF_F	NC_016591_00351,NC_016591_00345,NC_016591_00352,NC_016591_00353,NC_016591_00350,NC_016591_00346,NC_016591_00355,NC_016591_00372,NC_016591_00359,NC_016591_00312,NC_016591_00313	-	-	Conjugative	3552	20225
CP000619	226679	59.8185	rep_cluster_460	001809__CP000619_00074	-	-	-	-	-	-	Non-mobilizable	1742	17441
CP000620	107231	61.0383	rep_cluster_1289	000607__CP000620_00033	-	-	-	-	-	-	Non-mobilizable	1739	17437
CP000621	88096	61.6873	-	-	-	-	-	-	-	-	Non-mobilizable	4369	21151
CP000630	184668	58.9918	rep_cluster_490	001856__NC_002147_00021	MOBQ	NC_011990_00065	MPF_T	NC_011990_00129,NC_011984_00206,NC_003065_00132	MOBQ	CP019910	Conjugative	2155	18147
CP000632	44420	53.5367	rep_cluster_1775	001194__CP000632	MOBQ	NC_011994_00040	MPF_T	NC_006277_00023	-	-	Conjugative	3530	20201
CP000635	130435	56.2311	rep_cluster_491	001859__NC_011991_00001	MOBQ	NC_011991_00036	MPF_T	NC_011991_00120,NC_011991_00069,NC_011991_00126	-	-	Conjugative	3812	20530
CP000636	211620	58.6178	rep_cluster_553	001926__NC_011984_00001	MOBQ	NC_011982_00108	MPF_T	NC_011990_00129,NC_011984_00206,NC_003065_00132	-	-	Conjugative	2533	18735
CP000637	258824	56.6574	rep_cluster_592	002017__CP007238_00110	MOBQ	NC_011982_00108	MPF_T	NC_002377_00104,NC_010841_00162,NC_011982_00105,NC_010841_00159,NC_011982_00176,NC_011982_00166,NC_011982_00266,NC_002575_00190,NC_011982_00179	-	-	Conjugative	2534	18736
CP000640	8953	39.6515	rep_cluster_1155	000435__NC_009344_00001	-	-	-	-	-	-	Non-mobilizable	1431	16761
CP000641	8401	55.4101	ColRNAI_rep_cluster_1987	000019__CP000651_00005	-	-	-	-	MOBP	AJ001708	Mobilizable	583	12483
CP000642	5153	45.7598	ColRNAI_rep_cluster_1857	000008__AJ627566	MOBF	CP019897	-	-	MOB_unknown	NC_003079	Mobilizable	406	7550
CP000645	166749	52.7979	rep_cluster_71	002184__CP000645_00071	MOBH	NC_009349_00178	MPF_F	NC_009349_00061,NC_009349_00177,NC_009349_00166,NC_009349_00170	-	-	Conjugative	944	15030
CP000646	155098	54.3315	rep_cluster_2001,rep_cluster_1169,rep_cluster_2001	001439__KY555070,000449__CP022171,001438__CP000646	MOBF	NC_009350_00050	MPF_F	NC_009350_00049,NC_009350_00030,NC_009350_00033,NC_009350_00034,NC_009350_00035,NC_009350_00037,NC_009350_00041,NC_009350_00039,NC_009350_00044,NC_009350_00038	-	-	Conjugative	2433	18584
CP000648	175879	51.6907	IncFIB,IncFII,IncFII	000107__CP014778_00094,000132__HG969996,000113__CP022035	MOBF	NC_021231_00058	MPF_F	NC_014312_00118,NC_023332_00154,NC_014312_00128,NC_021654_00016,NC_014312_00116,NC_022609_00081,NC_019389_00080,NC_019165_00034,NC_021654_00004,NC_021502_00150,NC_023905_00125	-	-	Conjugative	45	435
CP000649	107576	53.4404	IncFIB,IncFII,IncFII	000097__NC_025166_00051,000132__HG969996,000113__CP022035	MOBF	NC_021231_00058	MPF_F	NC_014312_00118,NC_023332_00154,NC_014312_00128,NC_021654_00016,NC_021502_00131,NC_014312_00116,NC_022609_00081,NC_019389_00080,NC_019389_00068,NC_019165_00034,NC_021502_00150,NC_023905_00125	-	-	Conjugative	80	675
CP000650	88582	53.8168	IncR	000204__CP008701_00115	-	-	-	-	-	-	Non-mobilizable	84	698
CP000652	3478	45.6584	ColRNAI_rep_cluster_1987,rep_cluster_2050	000019__CP000651_00005,001473__CP024541	-	-	-	-	-	-	Non-mobilizable	1	1
CP000654	157749	50.5702	IncFII	000134__CP000654_00138	MOBF	NC_009425_00136	MPF_F	NC_009425_00114,NC_009425_00120,NC_009425_00105,NC_014107_00154,NC_009425_00112,NC_009425_00106,NC_009425_00121,NC_009425_00107,NC_014107_00135,NC_009425_00108,NC_009425_00122,NC_009425_00135,NC_009425_00131	-	-	Conjugative	3568	20242
CP000657	321253	65.1406	rep_cluster_248	001525__CP000657_00312	MOBP	NC_009339_00040	-	-	-	-	Mobilizable	3663	20345
CP000658	25309	64.1906	-	-	MOBF	NC_009341_00015	-	-	-	-	Mobilizable	3660	20341
CP000663	289489	67.5984	rep_cluster_252	001531__CP014802_00143	-	-	-	-	-	-	Non-mobilizable	2243	18253
CP000664	121962	69.3609	rep_cluster_361	001677__NC_009431_00080	-	-	-	-	-	-	Non-mobilizable	2244	18254
CP000665	36198	64.0477	-	-	MOBF	NC_009432_00002	MPF_T	NC_009432_00018,NC_009432_00012,NC_009432_00015,NC_009432_00021,NC_009432_00016	-	-	Conjugative	3993	20730
CP000666	13873	58.9274	rep_cluster_882	002361__CP000666_00015	-	-	-	-	-	-	Non-mobilizable	3991	20728
CP000670	137010	52.0057	IncFIB,IncFII	000104__CP010386_00052,000114__CP015527	MOBF	NC_021501_00073	MPF_F	NC_009378_00101,NC_009378_00113,NC_006323_00097,NC_006323_00096,NC_006323_00105,NC_021501_00076,NC_006323_00113,NC_021501_00084,NC_021501_00085,NC_021501_00097,NC_006323_00108	-	-	Conjugative	447	9192
CP000674	59182	33.3716	rep_cluster_1419	000760__CP000674	-	-	-	-	-	-	Non-mobilizable	1746	17447
CP000676	184462	62.2529	rep_cluster_373	001691__NC_002033_00029	MOBF	NC_009426_00149	MPF_F	NC_002033_00118,NC_002033_00119,NC_002033_00109,NC_002033_00089,NC_002033_00107,NC_002033_00108,NC_002033_00103,NC_009426_00174,NC_002033_00111,NC_022235_00024	-	-	Conjugative	2735	19061
CP000684	15286	31.7088	rep_cluster_16	000979__CP003343	-	-	-	-	-	-	Non-mobilizable	2293	18357
CP000690	187422	61.9196	rep_cluster_1239	000546__CP000690_00166	-	-	MPF_I	NC_009468_00174	-	-	Non-mobilizable	3617	20298
CP000691	88953	62.1283	rep_cluster_296	001604__CP000691	MOBF	NC_015178_00177	MPF_T	NC_015187_00059,NC_015178_00152,NC_009469_00065,NC_015187_00061,NC_009469_00061	-	-	Conjugative	3620	20301
CP000692	37415	59.6205	rep_cluster_234	001504__CP000692	MOBP	NC_009470_00008	MPF_T	NC_009470_00011	-	-	Conjugative	3987	20724
CP000693	37155	60.8532	-	-	MOBF	NC_015178_00177	-	-	-	-	Mobilizable	3988	20725
CP000695	5629	57.5058	rep_cluster_1887	001320__NC_009473_00005	MOBQ	NC_009473_00007	-	-	-	-	Mobilizable	3986	20723
CP000696	4909	58.6881	rep_cluster_1905	001340__NC_009474	-	-	-	-	-	-	Non-mobilizable	3615	20295
CP000701	222757	61.2201	rep_cluster_541	001912__AP017656_00001	MOBP	NC_009508_00098	MPF_T	NC_009508_00122,NC_009508_00128,NC_009508_00126,NC_009508_00125,NC_009508_00131	-	-	Conjugative	3975	20712
CP000704	30429	29.6395	rep_cluster_1017,rep_cluster_1733	000261__GQ900456,001150__NC_013330_00017	-	-	-	-	MOBQ	AF001314	Mobilizable	1692	17306
CP000710	11934	24.5349	-	-	MOBP	NC_009506_00006	-	-	-	-	Mobilizable	3982	20719
CP000714	13956	38.2846	rep_cluster_454	001798__NC_009516_00002	MOBP	NC_009516_00017	-	-	-	-	Mobilizable	3974	20711
CP000715	2117	40.4346	Inc13	000067__CP000715_00002	-	-	-	-	-	-	Non-mobilizable	2646	18935
CP000718	58679	40.2239	rep_cluster_901	002386__CP000718_00001	MOBP	NC_009704_00057	MPF_T	NC_009704_00056,NC_009704_00012,NC_009704_00014	-	-	Conjugative	3967	20704
CP000723	96210	50.2287	IncFIB	000104__CP010386_00052	-	-	-	-	-	-	Non-mobilizable	447	9202
CP000729	17531	26.0852	rep_cluster_958	002440__CP000729_00012	-	-	-	-	-	-	Non-mobilizable	837	14648
CP000732	20413	28.1487	rep_cluster_1017,rep_cluster_1215	000261__GQ900456,000509__NC_016643_00001	-	-	-	-	-	-	Non-mobilizable	1688	17282
CP000735	54179	39.7922	rep_cluster_478	001832__NC_009726_00050	MOBF	NC_011526_00029	-	-	-	-	Mobilizable	1888	17736
CP000741	219313	60.0553	rep_cluster_287	001585__CP000741_00153	MOBF	NC_019846_00073	MPF_T	NC_017327_00231,NC_016814_00035,NC_017327_00230,NC_019313_00276,NC_009622_00075	-	-	Conjugative	2680	18982
CP000748	382976	68.5442	rep_cluster_534	001907__CP000748_00003	MOBP	NC_011143_00344	MPF_T	NC_011143_00011,NC_011143_00013,NC_011143_00015,NC_011143_00022,NC_011143_00016	-	-	Conjugative	3856	20579
CP000751	182572	69.4334	-	-	-	-	-	-	-	-	Non-mobilizable	3952	20687
CP000752	12917	72.2614	rep_cluster_1594	000969__NC_009660_00013	-	-	-	-	-	-	Non-mobilizable	3973	20710
CP000755	52527	44.6951	rep_cluster_1488	000827__CP000755_00011	MOBC	NC_010112_00030	MPF_T	NC_010112_00005,NC_010112_00063	-	-	Conjugative	1763	17471
CP000756	81413	49.1862	rep_cluster_1599	000973__CP000756_00011	-	-	-	-	-	-	Non-mobilizable	3442	20080
CP000757	31036	42.3508	rep_cluster_1874	001310__NC_010114_00016	-	-	-	-	-	-	Non-mobilizable	2131	18097
CP000760	170351	56.1576	rep_cluster_678	002146__NC_009669_00080	-	-	MPF_T	NC_009669_00108,NC_009669_00103,NC_009669_00106,NC_009669_00107,NC_009669_00111	-	-	Non-mobilizable	2502	18687
CP000762	93589	54.2703	rep_cluster_513	001887__CP000762_00079	-	-	-	-	-	-	Non-mobilizable	3972	20709
CP000763	57138	55.2837	-	-	-	-	-	-	-	-	Non-mobilizable	3970	20707
CP000765	7135	30.2593	rep_cluster_485	001847__CP000765	-	-	-	-	-	-	Non-mobilizable	3840	20559
CP000775	3678	34.149	rep_cluster_699	002165__NC_009713_00001	MOBP	NC_009713_00003	-	-	-	-	Mobilizable	3896	20624
CP000782	316164	65.3373	rep_cluster_649	002105__CP000782_00001	MOBQ	NC_009717_00228	MPF_T	NC_009717_00320,NC_009717_00316,NC_009717_00317,NC_009717_00315,NC_009717_00225	-	-	Conjugative	3963	20700
CP000784	31208	51.5829	IncFIB	000099__CP000784_00002	MOBC	NC_009779_00002	MPF_T	NC_013284_00016,NC_013284_00022,NC_009779_00032,NC_009779_00030	-	-	Conjugative	739	13627
CP000785	131196	56.8485	rep_cluster_574	001975__CP004092_00108	-	-	-	-	-	-	Non-mobilizable	2563	18793
CP000788	74116	37.4683	rep_cluster_1752	001172__NC_010846_00001	-	-	-	-	-	-	Non-mobilizable	3902	20630
CP000793	30949	31.6068	-	-	-	-	-	-	-	-	Non-mobilizable	3956	20692
CP000794	16457	33.4569	rep_cluster_1145	000424__NC_009796_00001	MOBP	NC_009796_00024	-	-	-	-	Mobilizable	3953	20688
CP000796	34367	51.6164	IncFIIA,IncFII	000136__AP014877_00014,000121__CP024805	MOBF	NC_022333_00006	MPF_F	NC_009787_00008,NC_009787_00004,NZ_AGTD01000004_00104	-	-	Conjugative	596	12770
CP000797	70609	50.2061	IncI1	000145__HE610900_00001	MOBP	NC_019097	-	-	MOBP	JN253636	Mobilizable	682	13292
CP000799	74224	49.8491	IncFII	000121__CP024805	-	-	MPF_F	NC_009790_00086,NC_007635_00031,NC_021871_00033	-	-	Non-mobilizable	239	2702
CP000801	5033	49.6324	ColRNAI_rep_cluster_1857	000012__CP000801	MOBP	NC_019076_00002	-	-	MOBP	NC_021845	Mobilizable	507	11487
CP000808	39620	36.7996	rep_cluster_118	000462__CP000808_00019	-	-	-	-	-	-	Non-mobilizable	3920	20648
CP000809	31856	41.4584	-	-	MOBF	NC_010541_00008	-	-	-	-	Mobilizable	3919	20647
CP000811	10244	36.968	rep_cluster_1940	001381__NC_010543_00011	MOBP	NC_010543_00005	-	-	-	-	Mobilizable	3917	20645
CP000818	177642	33.102	rep_cluster_405	001727__CP000818_00191	-	-	-	-	-	-	Non-mobilizable	2341	18431
CP000823	9294	55.1754	ColRNAI_rep_cluster_1857	000003__NC_002119_00001	MOBC	NC_009793_00003	-	-	-	-	Mobilizable	321	4100
CP000824	5601	51.2766	ColRNAI_rep_cluster_1857	000012__CP000801	MOBP	NC_009794_00003	-	-	-	-	Mobilizable	138	1063
CP000831	190506	60.1293	rep_cluster_160	000980__NC_009955_00156	MOBP,MOBP	NC_023136_00137,NC_023148_00033	MPF_T	NC_009955_00059,NC_023148_00034,NC_009955_00053,NC_009955_00049,NC_004574_00087	-	-	Conjugative	1516	16926
CP000832	152970	65.152	rep_cluster_252	001531__CP014802_00143	-	-	-	-	-	-	Non-mobilizable	1448	16780
CP000833	126304	60.5278	rep_cluster_599	002031__CP000833_00097	MOBP	NC_023148_00033	MPF_T	NC_009955_00053,NC_004574_00087,NC_004574_00081,NC_009955_00049,NC_023148_00034,NC_008042_00056	-	-	Conjugative	1516	16927
CP000834	86208	61.0454	rep_cluster_579	001981__CP000834_00041	-	-	-	-	-	-	Non-mobilizable	1449	16781
CP000836	103275	48.7611	IncFIB,IncFIIA,IncFII	000095__NZ_CP014273_00094,000136__AP014877_00014,000121__CP024805	MOBF	NC_011980_00044	MPF_F	NC_010409_00124,NC_022651_00077	MOBF	FN868248	Conjugative	313	4055
CP000838	374161	47.3483	rep_cluster_1522	000876__NC_009926_00214	MOBF	NC_009926_00327	MPF_T	NC_009926_00331	-	-	Conjugative	3945	20680
CP000839	356087	45.3367	-	-	MOBF	NC_009927_00233	MPF_T	NC_009927_00237	-	-	Conjugative	3944	20679
CP000840	273121	45.1902	-	-	MOBF	NC_009928_00303	MPF_T	NC_009926_00331	-	-	Conjugative	3946	20681
CP000842	177162	44.6755	-	-	MOBF	NC_009929_00047	MPF_T	NC_009930_00158,NC_009930_00058	-	-	Conjugative	3950	20685
CP000844	155110	45.5909	-	-	MOBF	NC_009932_00077	MPF_T	NC_009932_00071	-	-	Conjugative	3947	20682
CP000845	120693	45.4185	-	-	MOBF	NC_009932_00077	MPF_T	NC_009932_00071	-	-	Conjugative	3948	20683
CP000846	2133	42.5223	-	-	-	-	-	-	-	-	Non-mobilizable	3943	20678
CP000858	55414	52.7502	IncFIB,IncFII	000101__NZ_CP012345_00042,000114__CP015527	-	-	MPF_T	NZ_CM001063_00039	-	-	Non-mobilizable	377	6049
CP000865	64366	33.4012	rep_cluster_734	002211__NC_010606_00001	-	-	MPF_F	NC_017163_00020,NC_017163_00053,NC_010606_00078,NC_010606_00079,NC_010606_00080,NC_010606_00072,NC_010606_00071,NC_010606_00076,NC_010606_00075	-	-	Non-mobilizable	1844	17638
CP000871	167422	61.3342	rep_cluster_1467	000806__AP009388_00001	MOBF	NC_010070_00067	MPF_F	NC_010070_00065,NC_010070_00083,NC_010070_00096,NC_010070_00092,NC_010070_00100,NC_010070_00106,NC_010070_00105,NC_010070_00104	-	-	Conjugative	3904	20632
CP000876	339639	53.6767	-	-	-	-	-	-	-	-	Non-mobilizable	4349	21131
CP000889	37317	39.3306	rep_cluster_478	001835__NC_010115_00029	-	-	-	-	-	-	Non-mobilizable	1888	17737
CP000892	75605	42.6625	rep_cluster_559	001959__CP000892_00023	MOBF	NC_017572_00015	MPF_F	NC_009999_00033,NC_009661_00054,NC_009661_00070,NC_017570_00033,NC_011668_00023,NC_011668_00020,NC_011665_00018,NC_011668_00024,NC_017570_00018,NC_011668_00013,NC_017572_00033,NC_011668_00018	-	-	Conjugative	3483	20131
CP000893	75508	44.1159	-	-	MOBF	NC_017572_00015	MPF_F	NC_009661_00070,NC_009661_00054,NC_011668_00023,NC_011668_00020,NC_011665_00028,NC_011665_00018,NC_011668_00024,NC_017570_00018,NC_009999_00033,NC_017572_00033,NC_011668_00013,NC_009999_00027	-	-	Conjugative	3482	20127
CP000894	49148	42.897	-	-	MOBP	NC_010000_00005	MPF_T	NC_010000_00034,NC_010000_00054,NC_010000_00030	-	-	Conjugative	1889	17746
CP000900	114570	49.9791	IncFIB,ColRNAI_rep_cluster_1857	000104__CP010386_00052,000008__AJ627566	-	-	-	-	MOBP	NC_017657	Mobilizable	447	9196
CP000902	68190	44.6414	IncFII,rep_cluster_645	000122__JQ418538,002101__NC_004564_00056	MOBF	NC_010157_00072	-	-	-	-	Mobilizable	767	13882
CP000913	91019	50.2302	IncFIIA,IncFII	000136__AP014877_00014,000121__CP024805	MOBF,MOBP	NC_017627_00068,NC_011416_00039	MPF_F	NC_019094_00068,NC_008460_00107,NC_017054_00096,NC_019094_00090,NC_010409_00124,NC_022651_00077,NC_018966_00040,NC_013437_00116,NC_007675_00027,NC_010719_00097,08-5333_00200,NC_017639_00094	MOBP	AP014804	Conjugative	273	3808
CP000914	39281	39.6578	rep_cluster_478	001833__NC_011526_00036	MOBF	NC_011526_00029	-	-	-	-	Mobilizable	1888	17744
CP000929	177878	64.2654	rep_cluster_691	002160__NC_010333_00051	MOBQ	NC_010333_00045	MPF_T	NC_010333_00082,NC_010333_00044,NC_010333_00081,NC_010333_00086	-	-	Conjugative	2901	19273
CP000933	46201	26.8631	rep_cluster_1853	001282__NC_012040_00034	MOBP	NC_012040_00001	MPF_T	NC_012040_00023,NC_012040_00018,NC_012040_00019,NC_012040_00016	-	-	Conjugative	3800	20516
CP000935	36487	40.1485	rep_cluster_707	002176__NZ_AVAB01000114_00021	MOBQ	NC_011352_00007	MPF_T	NC_011839_00038,NC_011352_00013	-	-	Conjugative	1345	16634
CP000938	3936	28.4299	Inc13	000065__NC_013091_00003	-	-	-	-	-	-	Non-mobilizable	3766	20479
CP000944	57951	65.1136	rep_cluster_675	002143__CP000944_00020	-	-	-	-	-	-	Non-mobilizable	3930	20663
CP000945	20019	59.1588	-	-	-	-	-	-	-	-	Non-mobilizable	3931	20664
CP000952	4809	49.0331	-	-	-	-	-	-	-	-	Non-mobilizable	2058	17955
CP000954	31972	44.1011	-	-	-	-	-	-	-	-	Non-mobilizable	2038	17932
CP000955	38515	42.6483	-	-	-	-	-	-	-	-	Non-mobilizable	2041	17937
CP000956	124030	45.073	-	-	MOBF	NC_010480_00109	-	-	-	-	Mobilizable	2060	17957
CP000957	186459	47.2678	-	-	-	-	-	-	-	-	Non-mobilizable	2039	17933
CP000963	266785	25.636	rep_cluster_1536	000899__NZ_AOSX01000021_00196	-	-	MPF_T	NC_010418_00318,NC_012654_00215,NZ_AOSX01000021_00203	-	-	Non-mobilizable	2525	18715
CP000966	91096	51.0923	IncFII,IncFII,IncFIA	000114__CP015527,000126__FO834904,000093__KX023259_00112	-	-	MPF_F	NC_011281_00082,NC_021654_00016	-	-	Non-mobilizable	95	721
CP000971	130440	50.8119	IncFIB,IncFIIA,IncFII	000095__NZ_CP014273_00094,000136__AP014877_00014,000121__CP024805	MOBF,MOBP	NC_017627_00068,NC_011416_00039	MPF_F	NC_008460_00107,NC_022651_00077,NC_019094_00090,NC_010409_00124,NC_017054_00096,NC_018966_00040,NC_013437_00116,NC_010488_00021,NC_007675_00027,08-5333_00200,NC_014615_00033,NC_017639_00094	-	-	Conjugative	309	4017
CP000972	8909	46.8403	ColRNAI_rep_cluster_1857	000008__AJ627566	MOBP	NC_019076_00002	-	-	MOBP	CP019195	Mobilizable	510	11503
CP000973	4074	49.5582	rep_cluster_1778	001198__NC_010486_00001	MOBQ	NC_011411_00002	-	-	MOBQ,MOBQ	NC_010672,NC_016036	Mobilizable	344	4404
CP000978	15049	28.0882	-	-	-	-	-	-	-	-	Non-mobilizable	2553	18778
CP000979	163884	26.57	-	-	-	-	-	-	-	-	Non-mobilizable	2559	18787
CP000982	26917	28.9222	-	-	-	-	-	-	-	-	Non-mobilizable	2554	18780
CP000983	27476	28.5267	-	-	-	-	-	-	-	-	Non-mobilizable	2554	18779
CP000985	35286	31.5678	-	-	-	-	-	-	-	-	Non-mobilizable	2550	18775
CP000987	40353	29.8863	-	-	-	-	-	-	-	-	Non-mobilizable	2549	18774
CP000989	42153	30.2493	-	-	-	-	-	-	-	-	Non-mobilizable	2555	18782
CP000990	66407	30.2287	-	-	-	-	-	-	-	-	Non-mobilizable	2552	18777
CP000992	31663	30.2056	-	-	-	-	-	-	-	-	Non-mobilizable	2548	18772
CP000994	123937	26.1044	-	-	-	-	-	-	-	-	Non-mobilizable	2559	18786
CP000995	22945	25.7355	-	-	-	-	-	-	-	-	Non-mobilizable	2558	18785
CP000997	35315	27.2745	-	-	-	-	-	-	-	-	Non-mobilizable	2557	18784
CP000998	36869	29.4014	-	-	-	-	-	-	-	-	Non-mobilizable	2547	18771
CP000999	52772	28.9661	-	-	-	-	-	-	-	-	Non-mobilizable	2547	18770
CP001003	47003	62.479	rep_cluster_2042	001468__CP004401	MOBP	NC_020798_00016	MPF_T	NC_010509_00039,NC_010509_00036,NC_010509_00042,NC_020798_00025	-	-	Conjugative	1644	17166
CP001004	42985	63.2337	-	-	MOBF	NC_010514_00001	MPF_T	NC_010514_00010	-	-	Conjugative	3924	20653
CP001006	36410	62.0159	rep_cluster_433	001775__CP001006_00027	MOBP	NC_010517_00039	-	-	-	-	Mobilizable	3922	20651
CP001007	27836	61.0073	-	-	MOBP	NC_010502_00016	-	-	-	-	Mobilizable	3926	20655
CP001008	22114	61.0609	-	-	-	-	-	-	-	-	Non-mobilizable	3928	20657
CP001009	21022	65.1318	-	-	-	-	-	-	-	-	Non-mobilizable	3822	20540
CP001017	181736	56.1958	rep_cluster_2043	001469__CP001017_00055	MOBF	NC_010580_00017	MPF_I	NC_010580_00002,NC_010580_00186,NC_010580_00185,NC_010580_00010	-	-	Conjugative	3914	20642
CP001018	66727	54.3183	rep_cluster_499	001869__CP001018_00013	-	-	-	-	-	-	Non-mobilizable	3915	20643
CP001021	39280	39.6563	rep_cluster_478	001833__NC_011526_00036	MOBF	NC_011526_00029	-	-	-	-	Mobilizable	1888	17744
CP001023	4885	37.0522	-	-	-	-	-	-	-	-	Non-mobilizable	3916	20644
CP001030	25164	64.8625	-	-	-	-	-	-	-	-	Non-mobilizable	2201	18199
CP001031	23392	66.7921	-	-	-	-	-	-	-	-	Non-mobilizable	2202	18200
CP001035	17207	34.1605	-	-	-	-	-	-	-	-	Non-mobilizable	3907	20635
CP001036	8689	35.7003	rep_cluster_399	001721__NC_010724_00008	-	-	-	-	-	-	Non-mobilizable	3906	20634
CP001039	254918	40.6546	rep_cluster_317	001628__CP001039_00129	MOBQ	NC_010632_00237	MPF_T	NC_003276_00217	-	-	Conjugative	3908	20636
CP001040	123028	40.9248	-	-	MOBF	NC_010630_00010	MPF_T	NC_010630_00013	-	-	Conjugative	3910	20638
CP001041	65940	41.4528	-	-	MOBF	NC_010633_00049	-	-	-	-	Mobilizable	3911	20639
CP001042	26419	42.3294	-	-	MOBF	NC_010629_00006	-	-	-	-	Mobilizable	3109	19622
CP001051	4153	51.4809	rep_cluster_1433	000773__NC_022243_00001	-	-	-	-	-	-	Non-mobilizable	479	9988
CP001054	121122	58.3082	rep_cluster_948	002431__CP001054_00163	MOBF	NC_010679_00105	MPF_T	NC_010679_00104,NC_010679_00116,NC_010679_00115,NC_010679_00113,NC_010679_00111	-	-	Conjugative	2388	18498
CP001057	47642	24.9528	rep_cluster_328	001641__KT901798_00004	MOBP	NC_010680_00015	MPF_T	NC_010680_00005	-	-	Conjugative	2421	18562
CP001058	2089	47.1517	Inc13	000058__CP000643_00001	-	-	-	-	-	-	Non-mobilizable	955	15167
CP001060	5114	46.3629	ColRNAI_rep_cluster_1291	000001__EU090225_00001	MOBQ	NC_013719_00001	-	-	-	-	Mobilizable	452	9367
CP001061	7437	49.1058	ColRNAI_rep_cluster_1857	000008__AJ627566	MOBP	NC_020251_00005	-	-	MOBP	NZ_CP012931	Mobilizable	502	11476
CP001064	225683	48.3377	IncFIIA,IncFII	000136__AP014877_00014,000121__CP024805	MOBF,MOBP	NC_017627_00068,NC_011416_00039	MPF_F	NC_022651_00077,NC_019094_00090,NC_010409_00124,NC_017054_00096,NC_018966_00040,NC_013437_00116,NC_010488_00021,NC_007675_00027,NC_010719_00097,NC_010719_00096,08-5333_00200,NC_017639_00094	MOBF	CP002180	Conjugative	230	2656
CP001065	75089	51.5002	IncFIIA,IncFII	000136__AP014877_00014,000121__CP024805	MOBF,MOBP	NC_017627_00068,NC_011416_00039	MPF_F	NC_017054_00096,NC_019094_00090,NC_010409_00124,NC_022651_00077,NC_018966_00040,NC_013437_00116,NC_017630_00031,NC_010488_00021,NC_010719_00097,NC_010719_00096,08-5333_00200,NC_007675_00027	MOBF	CP015086	Conjugative	296	3947
CP001081	270022	25.6035	rep_cluster_1536	000901__CP001081_00207	-	-	MPF_T	NC_010418_00318,NC_012654_00215	-	-	Non-mobilizable	2526	18718
CP001082	9953	24.0731	-	-	-	-	-	-	-	-	Non-mobilizable	3784	20499
CP001086	7737	35.2462	rep_cluster_1667	001068__CP001086_00004	-	-	-	-	-	-	Non-mobilizable	3702	20405
CP001088	68709	41.9829	rep_cluster_1872	001306__NC_012109_00028	MOBQ	NC_012109_00008	-	-	-	-	Mobilizable	3799	20515
CP001092	3533	41.7209	-	-	MOBF,MOBP	NC_019255_00001,NC_010042_00002	-	-	-	-	Mobilizable	3224	19769
CP001093	4236	48.0878	-	-	MOBP,MOBF	NC_019214_00002,NC_019255_00001	-	-	-	-	Mobilizable	581	12354
CP001094	5685	41.5128	-	-	MOBF	NC_019255_00001	-	-	-	-	Mobilizable	3222	19757
CP001105	60455	40.751	rep_cluster_1817	001236__CP001105	-	-	-	-	-	-	Non-mobilizable	3782	20497
CP001109	66772	50.4807	rep_cluster_1616	001000__CP001109_00001	MOBP	NC_011061_00005	MPF_T	NC_011061_00011,NC_011061_00006,NC_011061_00016	-	-	Conjugative	3863	20586
CP001115	324711	60.6992	rep_cluster_348	001663__NC_012527	MOBP	NC_012527_00053	-	-	-	-	Mobilizable	3790	20506
CP001116	314317	63.5333	rep_cluster_954	002436__NC_012529_00118	MOBP	NC_012527_00053	-	-	-	-	Mobilizable	3789	20505
CP001117	396459	61.4116	rep_cluster_937	002422__NC_012528_00290	-	-	-	-	-	-	Non-mobilizable	3791	20507
CP001119	3373	55.1141	-	-	MOBP	NC_014003_00004	-	-	-	-	Mobilizable	488	11038
CP001121	101461	50.0537	IncI1	000145__HE610900_00001	MOBP	NC_019097	MPF_I	NC_019097_00085,NC_022267_00069,NC_022267_00057,NC_019097_00075,NC_019111_00038,NC_019097_00056,NZ_CM001473_00069,NC_015965_00072,NC_023290_00086	MOBP	JN253636	Conjugative	267	3612
CP001122	146811	49.4118	IncFIB,IncFIIA,IncFII	000095__NZ_CP014273_00094,000136__AP014877_00014,000121__CP024805	MOBF,MOBP	NC_017627_00068,NC_011416_00039	MPF_F	NC_008460_00107,NC_022651_00077,NC_019094_00090,NC_010409_00124,NC_017054_00096,NC_018966_00040,NC_013437_00116,NC_010488_00021,NC_007675_00027,08-5333_00200,NC_014615_00033,NC_017639_00094	MOBF	CP016042	Conjugative	313	4046
CP001123	46121	42.7896	IncX1	000218__CP001123	MOBP	NC_019097	-	-	MOBP	KM107848	Mobilizable	747	13797
CP001126	4585	47.4809	ColRNAI_rep_cluster_1291	000001__EU090225_00001	MOBQ	NC_011093_00004	-	-	-	-	Mobilizable	454	9642
CP001134	179459	34.799	rep_cluster_1348	000666__NC_011185_00037	-	-	MPF_I	NC_011185_00138,NC_011185_00130,NC_011185_00119	-	-	Non-mobilizable	3855	20578
CP001136	43703	57.3256	rep_cluster_294	001602__NC_013509_00025	MOBP	NC_013509_00046	MPF_T	NC_013509_00001,NC_013509_00011,NC_013509_00010,NC_013509_00004,NC_013509_00005,NC_013509_00007	-	-	Conjugative	2862	19224
CP001137	37978	40.7446	rep_cluster_827	002306__NC_011148_00034	MOBP	KU963390_00048	MPF_T	NC_011148_00026,NC_011148_00025,NC_017903_00051,NC_011148_00022,NC_011148_00028	-	-	Conjugative	854	14706
CP001143	74551	48.6338	IncX1,IncFII	000217__NC_019106_00041,000114__CP015527	MOBF,MOBP	NC_017627_00068,NC_019096_00001	MPF_T	NC_023277_00163,NC_017624_00009,NC_013503_00034,NC_019067_00043,NC_010860_00022	-	-	Conjugative	248	2942
CP001149	3176	46.0957	ColRNAI_rep_cluster_1857	000008__AJ627566	MOBF	CP019897	-	-	-	-	Mobilizable	399	7431
CP001152	157345	70.0906	-	-	-	-	-	-	-	-	Non-mobilizable	2237	18237
CP001153	103355	69.8302	rep_cluster_252	001531__CP014802_00143	MOBP	NC_011960_00023	-	-	-	-	Mobilizable	2242	18249
CP001156	31548	42.5257	rep_cluster_707,rep_cluster_197	002176__NZ_AVAB01000114_00021,001411__NZ_AVAB01000114_00033	MOBQ,MOBP	NC_015603_00001,NC_015979_00031	-	-	-	-	Mobilizable	2308	18375
CP001162	138362	48.3847	IncFIB,IncFIIA,IncFII	000096__NC_019117_00097,000136__AP014877_00014,000121__CP024805	MOBF	NC_017627_00068	MPF_F	NC_008460_00107,NC_017054_00096,NC_019094_00090,NC_010409_00124,NC_022651_00077,NC_018966_00040,NC_013437_00116,NC_010488_00021,NC_007675_00027,NC_014615_00033,08-5333_00200,NC_017639_00094	-	-	Conjugative	287	3901
CP001163	94644	47.8868	IncFIB,IncFIIA,IncFII,IncFIA	000095__NZ_CP014273_00094,000136__AP014877_00014,000121__CP024805,000094__NZ_CP015070_00117	MOBP	NC_011416_00039	-	-	-	-	Mobilizable	235	2689
CP001165	37452	39.7148	rep_cluster_991	002471__CP001165_00001	MOBP	NC_011351_00034	MPF_T	NC_011351_00005,NC_011351_00013,NC_011351_00011,NC_011351_00017,NC_011351_00014	-	-	Conjugative	904	14932
CP001167	11567	32.9472	rep_cluster_1909	001345__CP001167	MOBV	NC_007104_00003	-	-	-	-	Mobilizable	1666	17215
CP001168	10077	30.1479	rep_cluster_1832	001257__CP001168	MOBV	NC_016780_00010	-	-	-	-	Mobilizable	991	15382
CP001169	29189	32.3341	rep_cluster_198	001420__CP001169_00004	MOBP	NC_011342_00007	MPF_T	NC_011342_00012	-	-	Conjugative	4370	21152
CP001170	72792	30.1833	rep_cluster_484	001843__CP001170	MOBQ	NC_011337_00008	-	-	-	-	Mobilizable	2270	18313
CP001174	10031	34.8719	rep_cluster_137	000694__CP002335_00001	MOBP	NC_011334_00006	-	-	-	-	Mobilizable	3287	19833
CP001178	12481	31.0632	rep_cluster_485	001849__CP001178	-	-	-	-	-	-	Non-mobilizable	3841	20560
CP001179	270082	34.1574	rep_cluster_125	000558__CP013279	-	-	-	-	-	-	Non-mobilizable	1466	16822
CP001180	45173	35.457	rep_cluster_920	002409__CP001180	-	-	-	-	-	-	Non-mobilizable	2517	18704
CP001183	8731	34.3718	rep_cluster_1172	000454__KY202458_00008	-	-	-	-	-	-	Non-mobilizable	1243	16323
CP001187	209488	30.0313	rep_cluster_125,rep_cluster_173	000558__CP013279,001146__CP013001_00145	-	-	MPF_T	NC_011775_00206	-	-	Non-mobilizable	2903	19275
CP001188	140001	32.9005	rep_cluster_909	002393__CP001188	-	-	-	-	-	-	Non-mobilizable	3829	20547
CP001190	27455	58.5285	-	-	MOBQ	NC_011367_00023	-	-	-	-	Mobilizable	2373	18480
CP001195	308747	57.9011	rep_cluster_509	001882__CP001195_00091	MOBP	NC_011370_00110	MPF_T	NC_011370_00134,NC_011370_00135,NC_011370_00144,NC_011370_00141,NC_011370_00139,NC_011370_00140	-	-	Conjugative	2423	18566
CP001198	24326	23.3413	-	-	-	-	-	-	-	-	Non-mobilizable	2137	18113
CP001199	53615	28.1488	-	-	-	-	-	-	-	-	Non-mobilizable	1776	17507
CP001200	29806	29.3297	rep_cluster_1621	001007__CP001200_00032	-	-	-	-	-	-	Non-mobilizable	1291	16479
CP001202	48168	27.9729	rep_cluster_1621	001010__NC_018979_00032	-	-	-	-	-	-	Non-mobilizable	1296	16517
CP001203	28414	25.0757	-	-	-	-	-	-	-	-	Non-mobilizable	1766	17479
CP001204	17266	22.9179	-	-	-	-	-	-	-	-	Non-mobilizable	1273	16407
CP001206	30330	29.1428	-	-	-	-	-	-	-	-	Non-mobilizable	1291	16482
CP001208	30964	28.9756	-	-	-	-	-	-	-	-	Non-mobilizable	1294	16513
CP001209	29758	31.615	rep_cluster_1529	000886__CP001420_00032	-	-	-	-	-	-	Non-mobilizable	3435	20058
CP001210	23422	31.5473	-	-	-	-	-	-	-	-	Non-mobilizable	2600	18836
CP001211	30467	29.3268	-	-	-	-	-	-	-	-	Non-mobilizable	1288	16443
CP001214	94875	33.053	rep_cluster_163	001021__NC_002146_00042	MOBP,MOB_Unknown	NC_012655_00001,DQ025752	MPF_T	NC_020240_00009	-	-	Conjugative	1562	16998
CP001216	181773	32.5312	rep_cluster_125	000558__CP013279	MOBP	NC_012579_00171	MPF_unknown	NC_018501_00133,NC_017203_00099	-	-	Conjugative	1471	16832
CP001218	10225	35.0513	rep_cluster_137	000691__NC_020556_00001	MOBP	NC_011499_00003	-	-	-	-	Mobilizable	3288	19836
CP001228	26406	34.6626	-	-	-	-	-	-	-	-	Non-mobilizable	2296	18362
CP001237	31017	28.9357	-	-	-	-	-	-	-	-	Non-mobilizable	1298	16524
CP001238	28763	31.9021	rep_cluster_280	001556__CP001238_00029	-	-	-	-	-	-	Non-mobilizable	3439	20076
CP001239	26020	23.6741	-	-	-	-	-	-	-	-	Non-mobilizable	1267	16386
CP001240	30810	28.8413	rep_cluster_1857	001288__NC_011647	-	-	-	-	-	-	Non-mobilizable	1298	16525
CP001242	33405	31.0043	-	-	-	-	-	-	-	-	Non-mobilizable	3437	20073
CP001243	31475	29.2264	rep_cluster_1857	001288__NC_011647	-	-	-	-	-	-	Non-mobilizable	1298	16533
CP001244	32041	26.7907	-	-	-	-	-	-	-	-	Non-mobilizable	3519	20186
CP001245	31266	25.6381	rep_cluster_1621	001009__CP001516_00040	-	-	-	-	-	-	Non-mobilizable	1698	17346
CP001247	60749	26.9519	-	-	-	-	-	-	-	-	Non-mobilizable	1780	17518
CP001248	31157	29.0946	rep_cluster_1662	001063__CP001303_00032	-	-	-	-	-	-	Non-mobilizable	1298	16527
CP001249	30270	24.2022	-	-	-	-	-	-	-	-	Non-mobilizable	2138	18119
CP001250	26535	25.8338	-	-	-	-	-	-	-	-	Non-mobilizable	1706	17370
CP001254	65448	44.6309	-	-	MOBF	NC_017572_00015	MPF_F	NC_009999_00033,NC_009661_00054,NC_011665_00034,NC_009661_00070,NC_011668_00023,NC_011668_00020,NC_011665_00018,NC_011668_00024,NC_017570_00018,NC_011668_00013,NC_017572_00033,NC_011668_00018	-	-	Conjugative	3480	20124
CP001255	59223	46.7268	-	-	MOBF	NC_017572_00015	MPF_F	NC_009999_00033,NC_009661_00054,NC_011665_00034,NC_009661_00070,NC_011668_00023,NC_011668_00020,NC_011665_00028,NC_017572_00033,NC_011668_00024,NC_017570_00018,NC_011668_00013,NC_011665_00018	-	-	Conjugative	3481	20125
CP001256	28770	25.0434	-	-	-	-	-	-	-	-	Non-mobilizable	1766	17483
CP001257	53885	28.1414	-	-	-	-	-	-	-	-	Non-mobilizable	1776	17502
CP001259	30293	29.142	-	-	-	-	-	-	-	-	Non-mobilizable	1293	16505
CP001260	23638	25.4336	-	-	-	-	-	-	-	-	Non-mobilizable	1266	16377
CP001261	14883	26.5739	-	-	-	-	-	-	-	-	Non-mobilizable	1274	16410
CP001262	26705	32.376	-	-	-	-	-	-	-	-	Non-mobilizable	3436	20069
CP001264	30280	28.821	-	-	-	-	-	-	-	-	Non-mobilizable	1289	16456
CP001265	24910	25.4155	rep_cluster_1858	001289__CP001265_00001	-	-	-	-	-	-	Non-mobilizable	2135	18109
CP001266	30652	29.538	rep_cluster_1621	001007__CP001200_00032	-	-	-	-	-	-	Non-mobilizable	1284	16430
CP001267	30302	25.2558	-	-	-	-	-	-	-	-	Non-mobilizable	2134	18106
CP001269	30946	29.0377	rep_cluster_1621	001008__CP001269_00032	-	-	-	-	-	-	Non-mobilizable	1293	16501
CP001270	30439	29.0318	-	-	-	-	-	-	-	-	Non-mobilizable	1289	16458
CP001271	26522	26.2386	-	-	-	-	-	-	-	-	Non-mobilizable	1702	17358
CP001272	29501	24.5517	-	-	-	-	-	-	-	-	Non-mobilizable	2537	18749
CP001274	27342	25.342	rep_cluster_292	001599__CP001274_00004	-	-	-	-	-	-	Non-mobilizable	2148	18139
CP001282	78374	62.2719	rep_cluster_1815	001235__NC_011667_00033	-	-	-	-	-	-	Non-mobilizable	1062	15732
CP001284	3091	34.9401	rep_cluster_1950	001395__CP003751	MOBV	NC_011657_00002	-	-	-	-	Mobilizable	1151	16011
CP001285	272145	33.6394	rep_cluster_125	000558__CP013279	-	-	MPF_T	NC_018501_00133	-	-	Non-mobilizable	1466	16821
CP001288	50894	38.8533	-	-	-	-	-	-	-	-	Non-mobilizable	3758	20467
CP001289	40786	40.2295	-	-	MOBP	NC_011723_00032	-	-	-	-	Mobilizable	3756	20465
CP001290	16601	40.4433	-	-	MOBP	NC_011727_00011	-	-	-	-	Mobilizable	3762	20471
CP001292	328635	37.0913	rep_cluster_1573	000947__NC_011738_00219	-	-	MPF_T	NC_011737_00114	-	-	Non-mobilizable	3835	20554
CP001294	29239	40.6683	rep_cluster_1603	000986__NC_011730_00016	MOBF	NC_011730_00013	-	-	-	-	Mobilizable	3677	20360
CP001295	22636	39.3665	-	-	-	-	-	-	-	-	Non-mobilizable	3839	20558
CP001296	18083	38.1684	-	-	MOBQ	NC_011733_00008	-	-	-	-	Mobilizable	3837	20556
CP001297	15219	40.1998	-	-	MOBQ	NC_011734_00006	-	-	-	-	Mobilizable	3838	20557
CP001300	22617	63.8723	-	-	-	-	-	-	-	-	Non-mobilizable	3830	20548
CP001301	32543	23.5258	-	-	-	-	-	-	-	-	Non-mobilizable	3517	20183
CP001302	36709	25.8956	rep_cluster_2045,rep_cluster_307	001470__NC_011867_00027,001616__CP001302_00028	-	-	-	-	-	-	Non-mobilizable	1767	17485
CP001303	29694	29.2079	rep_cluster_1662	001063__CP001303_00032	-	-	-	-	-	-	Non-mobilizable	1301	16538
CP001304	40280	24.3918	-	-	-	-	-	-	-	-	Non-mobilizable	3797	20513
CP001305	27040	25.8284	-	-	-	-	-	-	-	-	Non-mobilizable	1708	17378
CP001306	34837	27.821	rep_cluster_1621	001009__CP001516_00040	-	-	-	-	-	-	Non-mobilizable	1699	17349
CP001307	17609	31.1829	-	-	-	-	-	-	-	-	Non-mobilizable	1772	17493
CP001308	56869	26.5329	-	-	-	-	-	-	-	-	Non-mobilizable	1777	17511
CP001309	20872	24.3197	-	-	-	-	-	-	-	-	Non-mobilizable	1268	16389
CP001310	38262	28.033	-	-	-	-	-	-	-	-	Non-mobilizable	3827	20545
CP001311	27006	32.041	-	-	-	-	-	-	-	-	Non-mobilizable	3438	20075
CP001313	132962	66.4656	rep_cluster_548	001920__NC_014035_00107	-	-	-	-	-	-	Non-mobilizable	1944	17818
CP001314	35446	23.8052	rep_cluster_2045	001470__NC_011867_00027	-	-	-	-	-	-	Non-mobilizable	1768	17486
CP001315	22433	24.1385	-	-	-	-	-	-	-	-	Non-mobilizable	1268	16390
CP001316	27689	33.5657	-	-	-	-	-	-	-	-	Non-mobilizable	3828	20546
CP001317	25791	23.2833	-	-	-	-	-	-	-	-	Non-mobilizable	3517	20184
CP001318	58069	26.5477	-	-	-	-	-	-	-	-	Non-mobilizable	1777	17512
CP001319	26994	25.8057	-	-	-	-	-	-	-	-	Non-mobilizable	1708	17379
CP001320	41906	27.3684	rep_cluster_1621	001010__NC_018979_00032	-	-	-	-	-	-	Non-mobilizable	1700	17350
CP001343	158475	61.3182	rep_cluster_856	002337__CP001343_00126	MOBP	NC_011881_00145	MPF_T	NC_008539_00051	-	-	Conjugative	2816	19171
CP001345	196837	48.8643	-	-	MOBF	NC_011880_00089	MPF_T	NC_011880_00096	-	-	Conjugative	3824	20542
CP001346	179973	49.0929	rep_cluster_1718	001131__CP001346_00020	-	-	-	-	-	-	Non-mobilizable	3825	20543
CP001347	34726	47.1347	-	-	-	-	-	-	-	-	Non-mobilizable	3826	20544
CP001352	40463	64.187	-	-	-	-	-	-	-	-	Non-mobilizable	3818	20536
CP001353	37542	61.563	-	-	-	-	-	-	-	-	Non-mobilizable	3819	20537
CP001354	20286	61.3724	-	-	-	-	-	-	-	-	Non-mobilizable	3823	20541
CP001355	12638	60.4526	-	-	-	-	-	-	-	-	Non-mobilizable	3820	20538
CP001356	9829	67.2398	-	-	-	-	-	-	-	-	Non-mobilizable	3821	20539
CP001360	35940	21.8225	rep_cluster_768	002247__CP001360_00022	-	-	-	-	-	-	Non-mobilizable	2092	18028
CP001362	93832	53.1151	IncFIB,IncFII	000101__NZ_CP012345_00042,000114__CP015527	MOBF	NC_007208_00043	MPF_F	NC_017054_00096,NC_019002_00072,NC_017054_00095,NC_019094_00090,NC_017054_00098,NC_022651_00077,NC_013437_00116,NC_017054_00100,NC_019112_00063,NC_014615_00033,NZ_CM001063_00039,NC_003277_00107	-	-	Conjugative	378	6510
CP001369	94601	47.8938	IncFIB,IncFIIA,IncFII,IncFIA	000095__NZ_CP014273_00094,000136__AP014877_00014,000121__CP024805,000094__NZ_CP015070_00117	MOBP	NC_011416_00039	-	-	-	-	Mobilizable	235	2689
CP001370	53686	28.1284	-	-	-	-	-	-	-	-	Non-mobilizable	1776	17500
CP001371	30117	29.2227	-	-	-	-	-	-	-	-	Non-mobilizable	1287	16440
CP001372	27704	28.1187	rep_cluster_1621	001010__NC_018979_00032	-	-	-	-	-	-	Non-mobilizable	1295	16516
CP001373	30101	29.0655	-	-	-	-	-	-	-	-	Non-mobilizable	1289	16470
CP001374	28128	25.5048	rep_cluster_292	001600__CP001374_00026	-	-	-	-	-	-	Non-mobilizable	1266	16373
CP001375	26522	26.3743	-	-	-	-	-	-	-	-	Non-mobilizable	1702	17355
CP001376	17016	27.145	rep_cluster_1662	001063__CP001303_00032	-	-	-	-	-	-	Non-mobilizable	1280	16423
CP001377	27763	25.4151	-	-	-	-	-	-	-	-	Non-mobilizable	2134	18103
CP001378	12870	26.3092	-	-	-	-	-	-	-	-	Non-mobilizable	2145	18130
CP001379	30324	29.3365	rep_cluster_1621	001010__NC_018979_00032	-	-	-	-	-	-	Non-mobilizable	1289	16473
CP001380	29630	24.5663	-	-	-	-	-	-	-	-	Non-mobilizable	2537	18750
CP001381	30016	29.0578	-	-	-	-	-	-	-	-	Non-mobilizable	1289	16453
CP001382	18115	23.8697	-	-	-	-	-	-	-	-	Non-mobilizable	1273	16398
CP001384	223364	45.9004	IncFIIA,IncFII	000136__AP014877_00014,000121__CP024805	MOBF	NC_011980_00044	-	-	-	-	Mobilizable	230	2648
CP001385	6850	44.0292	ColRNAI_rep_cluster_1987	000019__CP000651_00005	-	-	-	-	-	-	Non-mobilizable	27	335
CP001386	6200	52.5806	ColRNAI_rep_cluster_1987	000019__CP000651_00005	-	-	-	-	MOBP	AJ001708	Mobilizable	583	12454
CP001387	4042	52.6225	ColRNAI_rep_cluster_1857	000008__AJ627566	MOBP	NC_020251_00005	-	-	MOBP	NC_008697	Mobilizable	502	11474
CP001388	3180	45.0314	ColRNAI_rep_cluster_1987	000019__CP000651_00005	-	-	-	-	MOBP,MOB_unknown	NC_023324,NC_019986	Mobilizable	386	6741
CP001394	8291	38.5358	rep_cluster_44	001780__NC_012036_00007	-	-	-	-	-	-	Non-mobilizable	3802	20519
CP001395	3653	42.9236	-	-	-	-	-	-	-	-	Non-mobilizable	3801	20518
CP001406	179680	32.1689	rep_cluster_125	000558__CP013279	MOBP	NC_012579_00171	MPF_unknown	NC_018501_00133,NC_017203_00099	-	-	Conjugative	1471	16829
CP001411	30375	29.3893	-	-	-	-	-	-	-	-	Non-mobilizable	1289	16460
CP001412	26776	25.3287	rep_cluster_292	001599__CP001274_00004	-	-	-	-	-	-	Non-mobilizable	2148	18138
CP001413	16600	22.8494	-	-	-	-	-	-	-	-	Non-mobilizable	1273	16406
CP001414	30327	29.1423	-	-	-	-	-	-	-	-	Non-mobilizable	1291	16483
CP001415	30884	29.1737	rep_cluster_1662	001063__CP001303_00032	-	-	-	-	-	-	Non-mobilizable	1292	16493
CP001416	29673	29.2657	-	-	-	-	-	-	-	-	Non-mobilizable	1294	16509
CP001417	28645	24.9921	-	-	-	-	-	-	-	-	Non-mobilizable	1766	17480
CP001418	61062	29.0786	rep_cluster_1621	001008__CP001269_00032	-	-	-	-	-	-	Non-mobilizable	1291	16487
CP001419	39007	25.9466	-	-	-	-	-	-	-	-	Non-mobilizable	1261	16364
CP001420	28984	31.8624	rep_cluster_1529	000886__CP001420_00032	-	-	-	-	-	-	Non-mobilizable	3435	20059
CP001421	53263	28.1772	-	-	-	-	-	-	-	-	Non-mobilizable	1776	17509
CP001422	26525	26.2846	-	-	-	-	-	-	-	-	Non-mobilizable	1702	17363
CP001424	22471	28.5613	-	-	-	-	-	-	-	-	Non-mobilizable	1288	16441
CP001425	36826	26.9076	-	-	-	-	-	-	-	-	Non-mobilizable	1266	16382
CP001426	30260	29.0152	-	-	-	-	-	-	-	-	Non-mobilizable	1289	16459
CP001427	30755	29.088	-	-	-	-	-	-	-	-	Non-mobilizable	1292	16494
CP001428	26992	24.8777	-	-	-	-	-	-	-	-	Non-mobilizable	2537	18740
CP001430	3448	28.4513	-	-	-	-	-	-	-	-	Non-mobilizable	3070	19578
CP001432	26875	25.6781	-	-	-	-	-	-	-	-	Non-mobilizable	1707	17376
CP001433	53953	27.4406	-	-	-	-	-	-	-	-	Non-mobilizable	1778	17515
CP001434	27367	25.5088	-	-	-	-	-	-	-	-	Non-mobilizable	1259	16360
CP001435	27732	28.505	rep_cluster_1621	001010__NC_018979_00032	-	-	-	-	-	-	Non-mobilizable	1296	16518
CP001436	23914	24.4501	-	-	-	-	-	-	-	-	Non-mobilizable	3795	20511
CP001437	32795	24.4397	-	-	-	-	-	-	-	-	Non-mobilizable	3518	20185
CP001438	9474	23.4326	-	-	-	-	-	-	-	-	Non-mobilizable	2110	18066
CP001439	20024	23.2321	-	-	-	-	-	-	-	-	Non-mobilizable	1270	16392
CP001440	81995	25.0564	-	-	-	-	-	-	-	-	Non-mobilizable	3796	20512
CP001441	23419	28.5665	rep_cluster_1662	001063__CP001303_00032	-	-	-	-	-	-	Non-mobilizable	1302	16539
CP001442	18022	26.0404	-	-	-	-	-	-	-	-	Non-mobilizable	2141	18124
CP001443	27581	31.8951	rep_cluster_1529	000889__CP001443_00029	-	-	-	-	-	-	Non-mobilizable	3435	20057
CP001444	13540	26.7504	-	-	-	-	-	-	-	-	Non-mobilizable	1281	16425
CP001445	30026	29.1481	-	-	-	-	-	-	-	-	Non-mobilizable	1289	16448
CP001446	26506	26.2318	-	-	-	-	-	-	-	-	Non-mobilizable	1702	17360
CP001447	53783	28.1241	-	-	-	-	-	-	-	-	Non-mobilizable	1776	17504
CP001448	30134	25.5426	-	-	-	-	-	-	-	-	Non-mobilizable	1266	16375
CP001449	29756	29.0866	rep_cluster_1621	001010__NC_018979_00032	-	-	-	-	-	-	Non-mobilizable	1294	16507
CP001450	30017	29.3967	-	-	-	-	-	-	-	-	Non-mobilizable	1289	16451
CP001451	30772	28.9809	-	-	-	-	-	-	-	-	Non-mobilizable	1289	16449
CP001452	27543	25.1207	-	-	-	-	-	-	-	-	Non-mobilizable	1766	17475
CP001453	18338	27.6366	rep_cluster_1662	001063__CP001303_00032	-	-	-	-	-	-	Non-mobilizable	1282	16427
CP001454	28237	24.4644	-	-	-	-	-	-	-	-	Non-mobilizable	2537	18742
CP001455	29782	32.0428	-	-	-	-	-	-	-	-	Non-mobilizable	3436	20066
CP001456	26634	32.5749	-	-	-	-	-	-	-	-	Non-mobilizable	2601	18840
CP001457	30052	29.1428	-	-	-	-	-	-	-	-	Non-mobilizable	1289	16469
CP001458	38893	26.0484	-	-	-	-	-	-	-	-	Non-mobilizable	1261	16363
CP001459	24661	23.2391	-	-	-	-	-	-	-	-	Non-mobilizable	2137	18116
CP001460	8706	24.0754	-	-	-	-	-	-	-	-	Non-mobilizable	2107	18062
CP001461	15386	23.3914	-	-	-	-	-	-	-	-	Non-mobilizable	1273	16402
CP001462	5252	23.591	-	-	-	-	-	-	-	-	Non-mobilizable	2146	18132
CP001464	20932	23.6002	-	-	-	-	-	-	-	-	Non-mobilizable	3514	20177
CP001465	24828	30.0387	-	-	-	-	-	-	-	-	Non-mobilizable	2142	18125
CP001466	29429	23.4565	-	-	-	-	-	-	-	-	Non-mobilizable	3515	20178
CP001467	26217	25.7886	-	-	-	-	-	-	-	-	Non-mobilizable	1705	17369
CP001468	25308	24.0161	-	-	-	-	-	-	-	-	Non-mobilizable	1267	16387
CP001469	56055	27.0627	-	-	-	-	-	-	-	-	Non-mobilizable	1779	17517
CP001470	30185	24.648	-	-	-	-	-	-	-	-	Non-mobilizable	3798	20514
CP001471	28035	24.5372	-	-	-	-	-	-	-	-	Non-mobilizable	1769	17487
CP001473	54021	28.1557	-	-	-	-	-	-	-	-	Non-mobilizable	1776	17499
CP001474	29418	31.5419	rep_cluster_1529	000884__NC_015920_00029	-	-	-	-	-	-	Non-mobilizable	3434	20055
CP001475	29912	29.1121	rep_cluster_1662	001063__CP001303_00032	-	-	-	-	-	-	Non-mobilizable	1292	16495
CP001476	27775	25.4149	-	-	-	-	-	-	-	-	Non-mobilizable	2134	18104
CP001477	30290	29.4289	rep_cluster_1621	001010__NC_018979_00032	-	-	-	-	-	-	Non-mobilizable	1289	16475
CP001478	30088	29.2442	-	-	-	-	-	-	-	-	Non-mobilizable	1286	16435
CP001479	30408	28.9069	-	-	-	-	-	-	-	-	Non-mobilizable	1283	16429
CP001480	54623	24.8412	-	-	-	-	-	-	-	-	Non-mobilizable	2537	18739
CP001481	18181	23.8161	-	-	-	-	-	-	-	-	Non-mobilizable	1273	16397
CP001482	25799	24.9545	-	-	-	-	-	-	-	-	Non-mobilizable	1766	17476
CP001483	29762	29.373	-	-	-	-	-	-	-	-	Non-mobilizable	1286	16436
CP001484	26511	26.3249	-	-	-	-	-	-	-	-	Non-mobilizable	1702	17354
CP001490	28038	24.449	-	-	-	-	-	-	-	-	Non-mobilizable	2537	18751
CP001491	30648	29.2776	-	-	-	-	-	-	-	-	Non-mobilizable	1294	16511
CP001492	30433	28.9883	-	-	-	-	-	-	-	-	Non-mobilizable	1289	16467
CP001493	26507	26.3176	-	-	-	-	-	-	-	-	Non-mobilizable	1702	17353
CP001494	28234	25.4941	rep_cluster_292	001600__CP001374_00026	-	-	-	-	-	-	Non-mobilizable	1266	16374
CP001495	21082	24.9312	-	-	-	-	-	-	-	-	Non-mobilizable	1260	16361
CP001496	29459	29.261	rep_cluster_1662	001063__CP001303_00032	-	-	-	-	-	-	Non-mobilizable	1292	16496
CP001497	18110	23.926	-	-	-	-	-	-	-	-	Non-mobilizable	1273	16396
CP001498	30162	29.378	rep_cluster_1621	001010__NC_018979_00032	-	-	-	-	-	-	Non-mobilizable	1289	16476
CP001499	30816	29.0531	-	-	-	-	-	-	-	-	Non-mobilizable	1289	16468
CP001501	8696	23.7006	-	-	-	-	-	-	-	-	Non-mobilizable	2107	18059
CP001502	26181	25.19	-	-	-	-	-	-	-	-	Non-mobilizable	1766	17478
CP001505	133591	60.5932	rep_cluster_1467	000807__CP001505_00003	-	-	-	-	-	-	Non-mobilizable	2463	18633
CP001506	141792	63.206	rep_cluster_439	001779__NC_012718_00001	-	-	-	-	-	-	Non-mobilizable	2464	18635
CP001507	141067	62.6759	rep_cluster_1449	000790__CP001507_00003	MOBF	NC_012720_00054	MPF_F	NC_012720_00019,NC_012720_00027,NC_012720_00033,NC_012720_00032,NC_012725_00024,NC_012720_00039,NC_012720_00037,NC_012720_00055,NC_012720_00038,NC_012725_00032,NC_015377_00031	-	-	Conjugative	2465	18637
CP001508	134346	62.709	rep_cluster_28	001554__CP001508_00083	MOBF	NC_012720_00054	MPF_F	NC_012725_00023,NC_012725_00032,NC_012720_00027,NC_012720_00033,NC_012725_00024,NC_012725_00038,NC_012720_00039,NC_012720_00037,NC_012720_00038,NC_012720_00055,NC_012725_00035	-	-	Conjugative	2465	18638
CP001512	44195	67.9308	rep_cluster_684	002149__CP001512	MOBQ,MOBP	NC_012807_00043,NC_010517_00039	MPF_T	NC_012807_00003	-	-	Conjugative	3778	20493
CP001513	37858	65.2491	-	-	MOBQ	NC_012809_00035	-	-	-	-	Mobilizable	3779	20494
CP001514	24943	66.9406	-	-	-	-	-	-	-	-	Non-mobilizable	3780	20495
CP001516	52543	27.2367	rep_cluster_1621	001009__CP001516_00040	-	-	-	-	-	-	Non-mobilizable	1299	16535
CP001517	30053	28.7193	-	-	-	-	-	-	-	-	Non-mobilizable	1300	16536
CP001518	21708	24.8434	-	-	-	-	-	-	-	-	Non-mobilizable	3519	20187
CP001519	20219	23.5422	-	-	-	-	-	-	-	-	Non-mobilizable	1272	16394
CP001520	29457	27.1447	-	-	-	-	-	-	-	-	Non-mobilizable	2535	18737
CP001521	29578	28.9201	-	-	-	-	-	-	-	-	Non-mobilizable	1300	16537
CP001522	26496	26.438	-	-	-	-	-	-	-	-	Non-mobilizable	1702	17352
CP001523	36518	24.8234	-	-	-	-	-	-	-	-	Non-mobilizable	2536	18738
CP001524	83377	28.3292	-	-	-	-	-	-	-	-	Non-mobilizable	1776	17497
CP001525	30858	29.2274	rep_cluster_1621	001008__CP001269_00032	-	-	-	-	-	-	Non-mobilizable	1294	16512
CP001526	60942	28.9406	-	-	-	-	-	-	-	-	Non-mobilizable	1289	16471
CP001527	18209	23.7575	-	-	-	-	-	-	-	-	Non-mobilizable	1273	16399
CP001528	30611	29.3881	-	-	-	-	-	-	-	-	Non-mobilizable	1287	16439
CP001529	27336	25.3475	rep_cluster_292	001599__CP001274_00004	-	-	-	-	-	-	Non-mobilizable	2148	18139
CP001530	17205	30.0436	-	-	-	-	-	-	-	-	Non-mobilizable	2145	18131
CP001531	29233	31.8065	-	-	-	-	-	-	-	-	Non-mobilizable	3436	20067
CP001532	24765	25.4512	rep_cluster_1858	001289__CP001265_00001	-	-	-	-	-	-	Non-mobilizable	2135	18110
CP001533	8692	24.1026	-	-	-	-	-	-	-	-	Non-mobilizable	2107	18061
CP001534	30341	29.3431	rep_cluster_1621	001010__NC_018979_00032	-	-	-	-	-	-	Non-mobilizable	1289	16474
CP001535	26526	26.3138	-	-	-	-	-	-	-	-	Non-mobilizable	1702	17356
CP001536	17070	27.1295	rep_cluster_1662	001063__CP001303_00032	-	-	-	-	-	-	Non-mobilizable	1280	16424
CP001537	27241	25.4286	-	-	-	-	-	-	-	-	Non-mobilizable	1266	16372
CP001538	30171	28.9881	-	-	-	-	-	-	-	-	Non-mobilizable	1289	16454
CP001539	27759	25.4404	-	-	-	-	-	-	-	-	Non-mobilizable	2134	18105
CP001540	28746	25.1165	-	-	-	-	-	-	-	-	Non-mobilizable	1766	17482
CP001541	29802	24.6024	-	-	-	-	-	-	-	-	Non-mobilizable	2537	18748
CP001542	54027	28.1526	-	-	-	-	-	-	-	-	Non-mobilizable	1776	17501
CP001543	30117	29.2227	-	-	-	-	-	-	-	-	Non-mobilizable	1287	16440
CP001544	3125	28.736	rep_cluster_1017	000258__NC_013297_00004	-	-	-	-	MOB_unknown	NZ_AGFM01000123	Mobilizable	1131	15959
CP001545	27704	28.1187	rep_cluster_1621	001010__NC_018979_00032	-	-	-	-	-	-	Non-mobilizable	1295	16516
CP001546	22534	28.3705	rep_cluster_1662	001063__CP001303_00032	-	-	-	-	-	-	Non-mobilizable	1282	16428
CP001547	31052	25.1578	-	-	-	-	-	-	-	-	Non-mobilizable	1766	17474
CP001548	38696	26.1293	-	-	-	-	-	-	-	-	Non-mobilizable	1261	16366
CP001549	30414	29.1017	-	-	-	-	-	-	-	-	Non-mobilizable	1287	16437
CP001550	26537	26.333	-	-	-	-	-	-	-	-	Non-mobilizable	1702	17361
CP001551	17032	22.9392	-	-	-	-	-	-	-	-	Non-mobilizable	1273	16408
CP001552	29469	24.5241	-	-	-	-	-	-	-	-	Non-mobilizable	2537	18746
CP001553	24093	23.3387	-	-	-	-	-	-	-	-	Non-mobilizable	2137	18112
CP001554	53849	28.1082	-	-	-	-	-	-	-	-	Non-mobilizable	1776	17503
CP001555	30159	31.8446	-	-	-	-	-	-	-	-	Non-mobilizable	3436	20065
CP001556	30617	29.0949	-	-	-	-	-	-	-	-	Non-mobilizable	1289	16450
CP001557	34551	30.222	-	-	-	-	-	-	-	-	Non-mobilizable	1263	16369
CP001558	29694	29.245	-	-	-	-	-	-	-	-	Non-mobilizable	1290	16477
CP001559	29870	31.6237	rep_cluster_1529	000887__NC_012502_00032	-	-	-	-	-	-	Non-mobilizable	3435	20062
CP001563	28192	36.3827	rep_cluster_1829	001248__NC_012847_00003	MOBQ	NC_012847_00022	MPF_T	NC_019248_00011,NC_019248_00010,NC_012847_00025,NC_012847_00013,NC_012847_00015,NC_012847_00016	-	-	Conjugative	3403	20008
CP001564	17287	22.8958	-	-	-	-	-	-	-	-	Non-mobilizable	1273	16407
CP001565	31433	29.469	rep_cluster_1621	001007__CP001200_00032	-	-	-	-	-	-	Non-mobilizable	1291	16480
CP001566	28200	31.9007	-	-	-	-	-	-	-	-	Non-mobilizable	3437	20074
CP001567	36936	26.9141	-	-	-	-	-	-	-	-	Non-mobilizable	1266	16381
CP001568	26523	26.2565	-	-	-	-	-	-	-	-	Non-mobilizable	1702	17366
CP001569	28812	24.3996	-	-	-	-	-	-	-	-	Non-mobilizable	2537	18745
CP001570	30597	29.2676	-	-	-	-	-	-	-	-	Non-mobilizable	1288	16444
CP001571	53655	28.167	-	-	-	-	-	-	-	-	Non-mobilizable	1776	17508
CP001572	30186	29.3414	rep_cluster_1662	001063__CP001303_00032	-	-	-	-	-	-	Non-mobilizable	1291	16481
CP001573	17941	33.6492	-	-	-	-	-	-	-	-	Non-mobilizable	1765	17473
CP001583	7326	32.8829	-	-	MOBP	NC_019564_00009	-	-	-	-	Mobilizable	3286	19832
CP001586	68342	44.6431	IncFII,rep_cluster_645	000122__JQ418538,002101__NC_004564_00056	MOBF	NC_010157_00072	-	-	-	-	Mobilizable	767	13883
CP001587	94249	50.2032	IncFIB	000104__CP010386_00052	-	-	-	-	-	-	Non-mobilizable	447	9201
CP001588	9611	45.2814	ColRNAI_rep_cluster_1857	000008__AJ627566	-	-	-	-	MOBP	NC_017657	Mobilizable	2077	18002
CP001590	69665	44.7197	IncFII,rep_cluster_645	000122__JQ418538,002101__NC_004564_00056	MOBF	NC_010157_00072	-	-	-	-	Mobilizable	767	13881
CP001591	96046	50.2301	IncFIB	000104__CP010386_00052	-	-	-	-	-	-	Non-mobilizable	447	9200
CP001592	9608	45.2852	ColRNAI_rep_cluster_1857	000008__AJ627566	-	-	-	-	MOBP	NC_017657	Mobilizable	2077	18000
CP001594	68342	44.6417	IncFII,rep_cluster_645	000122__JQ418538,002101__NC_004564_00056	MOBF	NC_010157_00072	-	-	-	-	Mobilizable	767	13883
CP001595	94251	50.2042	IncFIB	000104__CP010386_00052	-	-	-	-	-	-	Non-mobilizable	447	9202
CP001596	9609	45.2805	ColRNAI_rep_cluster_1857	000008__AJ627566	-	-	-	-	MOBP	NC_017657	Mobilizable	2077	17998
CP001597	94830	33.0433	rep_cluster_163	001021__NC_002146_00042	MOBP,MOB_Unknown	NC_012655_00001,DQ025752	MPF_T	NC_020240_00009	-	-	Conjugative	1562	16999
CP001599	181677	32.5297	rep_cluster_125	000558__CP013279	-	-	MPF_unknown	NC_018501_00133,NC_017203_00099	-	-	Non-mobilizable	1471	16844
CP001609	68552	44.6304	IncFII,rep_cluster_645	000122__JQ418538,002101__NC_004564_00056	MOBF	NC_010157_00072	-	-	-	-	Mobilizable	767	13884
CP001610	99286	50.1531	IncFIB	000104__CP010386_00052	-	-	-	-	-	-	Non-mobilizable	447	9207
CP001611	9600	45.2917	ColRNAI_rep_cluster_1857	000008__AJ627566	-	-	-	-	MOBP	NC_017657	Mobilizable	2077	17997
CP001613	12377	33.4572	rep_cluster_1989	001428__NZ_CM001468_00049	-	-	-	-	-	-	Non-mobilizable	2290	18352
CP001626	350312	60.5646	-	-	MOBQ	NC_012852_00264	-	-	-	-	Mobilizable	1799	17554
CP001627	294782	60.3707	rep_cluster_841	002324__CP013491_00052	MOBQ	NC_012852_00264	MPF_T	NC_008378_00552	-	-	Conjugative	1804	17561
CP001639	33899	39.5646	rep_cluster_676	002144__CP001639_00020	-	-	-	-	-	-	Non-mobilizable	1917	17788
CP001640	10287	39.5548	rep_cluster_320	001631__CP001640	-	-	-	-	-	-	Non-mobilizable	3781	20496
CP001646	389779	58.4195	rep_cluster_65	002106__CP001646_00327	MOBH	NC_012855_00080	MPF_T	NC_012855_00087,NC_012855_00095,NC_012855_00081,NC_012855_00094	-	-	Conjugative	3777	20492
CP001647	273136	61.607	rep_cluster_371	001689__CP001647	MOBP	NC_007974_00287	MPF_F	NC_012849_00092,NC_012849_00083	-	-	Conjugative	2566	18798
CP001648	51398	61.1502	rep_cluster_1705	001114__NC_012851_00007	-	-	MPF_T	NC_010683_00066,NC_010683_00061	-	-	Non-mobilizable	2099	18046
CP001651	53786	28.1374	-	-	-	-	-	-	-	-	Non-mobilizable	1776	17505
CP001652	52916	28.1975	-	-	-	-	-	-	-	-	Non-mobilizable	1776	17506
CP001653	48220	28.2601	-	-	-	-	-	-	-	-	Non-mobilizable	1776	17498
CP001659	107690	26.7165	rep_cluster_873	002353__NC_012219_00060	-	-	-	-	-	-	Non-mobilizable	3607	20286
CP001660	54152	25.3306	-	-	-	-	-	-	-	-	Non-mobilizable	3605	20284
CP001675	76680	45.7121	rep_cluster_340	001654__NC_012970	MOBP	NC_012970_00015	MPF_T	NC_012970_00063,NC_012970_00058,NC_012970_00038	-	-	Conjugative	3772	20487
CP001676	9816	47.4022	-	-	-	-	-	-	-	-	Non-mobilizable	3771	20486
CP001679	84492	43.5402	rep_cluster_372	001690__NC_012983_00018	-	-	-	-	-	-	Non-mobilizable	3770	20485
CP001703	23870	41.504	-	-	-	-	-	-	-	-	Non-mobilizable	3763	20472
CP001704	22723	39.2642	-	-	-	-	-	-	-	-	Non-mobilizable	3759	20468
CP001705	11263	38.2935	-	-	MOBP	NC_013168_00006	-	-	-	-	Mobilizable	3757	20466
CP001709	115566	28.6347	rep_cluster_1663	001064__CP001709	MOBQ	NC_013164_00044	MPF_T	NC_013164_00059	-	-	Conjugative	3760	20469
CP001714	7530	33.0279	rep_cluster_1612	000996__NC_017286_00001	-	-	-	-	-	-	Non-mobilizable	3506	20169
CP001716	167595	61.5699	rep_cluster_1321	000640__CP001716_00040	MOBP	NC_013193_00071	MPF_T	NC_013193_00072,NC_013193_00154,NC_013193_00157,NC_013193_00156	-	-	Conjugative	3751	20460
CP001717	42325	60.6994	rep_cluster_818	002300__CP001717_00035	-	-	-	-	-	-	Non-mobilizable	3752	20461
CP001718	37695	59.2943	rep_cluster_1507	000849__CP001718_00007	-	-	-	-	-	-	Non-mobilizable	3753	20462
CP001723	53380	42.3211	-	-	-	-	-	-	-	-	Non-mobilizable	3027	19513
CP001724	40818	43.7969	-	-	-	-	-	-	-	-	Non-mobilizable	3023	19506
CP001725	4551	36.3656	rep_cluster_1087	000337__NC_013358	MOBP	NC_013358_00001	-	-	-	-	Mobilizable	3385	19984
CP001728	91726	54.1351	rep_cluster_1654	001054__CP001728_00030	-	-	MPF_T	NC_013206_00024	-	-	Non-mobilizable	3749	20458
CP001729	87298	55.424	-	-	-	-	-	-	-	-	Non-mobilizable	3750	20459
CP001730	7907	54.3443	-	-	-	-	-	-	-	-	Non-mobilizable	3748	20457
CP001735	45263	44.089	rep_cluster_1544	000909__NC_013224_00007	-	-	-	-	-	-	Non-mobilizable	3747	20456
CP001740	54160	28.1887	rep_cluster_1646	001045__NC_013518_00021	-	-	-	-	-	-	Non-mobilizable	3727	20433
CP001741	13648	29.3816	rep_cluster_69	002158__CP001741_00010	-	-	-	-	-	-	Non-mobilizable	3726	20432
CP001745	37010	57.0305	-	-	-	-	-	-	-	-	Non-mobilizable	3694	20397
CP001747	181907	32.5386	rep_cluster_125	000558__CP013279	MOBP	NC_012579_00171	MPF_unknown	NC_018501_00133,NC_017203_00099	-	-	Conjugative	1471	16830
CP001748	94469	33.0902	rep_cluster_163	001021__NC_002146_00042	MOBP,MOB_Unknown	NC_012655_00001,DQ025752	MPF_T	NC_020240_00009	-	-	Conjugative	1562	16990
CP001749	14219	37.907	-	-	-	-	-	-	-	-	Non-mobilizable	1573	17019
CP001753	21055	34.2531	rep_cluster_589	002002__CP001753_00010	MOBV	NC_016821_00017	-	-	-	-	Mobilizable	2005	17891
CP001754	23275	35.5489	rep_cluster_589	001998__NC_014132_00002	MOBV	NC_016821_00017	-	-	-	-	Mobilizable	2105	18056
CP001755	21924	39.085	rep_cluster_589	001999__NC_014133_00015	MOBV	NC_016821_00017	-	-	-	-	Mobilizable	2074	17990
CP001756	29616	35.5078	rep_cluster_1503	000845__DQ489740	MOBV	NC_016820_00021	-	-	-	-	Mobilizable	2377	18486
CP001757	3196	37.0776	Inc11	000037__LM651913_00001	MOBP	NC_019900_00006	-	-	-	-	Mobilizable	3342	19932
CP001770	189452	49.185	rep_cluster_1111	000372__CP001770_00019	-	-	-	-	-	-	Non-mobilizable	2588	18822
CP001771	146936	51.2951	-	-	-	-	-	-	-	-	Non-mobilizable	3429	20049
CP001772	36434	44.2581	-	-	-	-	-	-	-	-	Non-mobilizable	2589	18823
CP001773	9965	47.8374	rep_cluster_1103	000361__CP001773_00001	-	-	-	-	-	-	Non-mobilizable	4347	21129
CP001774	8651	44.2492	-	-	-	-	-	-	-	-	Non-mobilizable	4345	21127
CP001775	7683	47.3253	rep_cluster_1144	000423__CP001775_00009	-	-	-	-	-	-	Non-mobilizable	4348	21130
CP001776	7308	47.5506	-	-	-	-	-	-	-	-	Non-mobilizable	4371	21153
CP001777	6072	48.3531	rep_cluster_1274	000588__CP001777_00005	-	-	-	-	-	-	Non-mobilizable	4346	21128
CP001780	10702	20.8653	-	-	-	-	-	-	-	-	Non-mobilizable	3728	20434
CP001783	4440	30.0676	rep_cluster_1118	000379__NC_013452_00003	MOBV	NC_010262_00002	-	-	-	-	Mobilizable	1452	16794
CP001784	17256	28.958	rep_cluster_155	000915__CP001784_00003	-	-	-	-	-	-	Non-mobilizable	2744	19074
CP001786	27830	60.7438	rep_cluster_298	001606__CP001786_00012	-	-	-	-	-	-	Non-mobilizable	3740	20449
CP001799	65833	52.9613	rep_cluster_1655	001055__NC_013958_00038	-	-	-	-	-	-	Non-mobilizable	3683	20366
CP001803	81410	65.132	rep_cluster_1643	001043__CP001803_00020	MOBF	NC_013442_00069	-	-	-	-	Mobilizable	3445	20084
CP001808	125133	58.2252	rep_cluster_1386	000724__CP001808_00079	-	-	-	-	-	-	Non-mobilizable	3564	20237
CP001812	361399	38.9525	rep_cluster_595	002027__CP001812	-	-	MPF_T	NC_014389_00257	-	-	Non-mobilizable	3681	20364
CP001813	186325	38.1033	rep_cluster_1089	000341__CP001813_00123	-	-	MPF_T	NC_014390_00008,NC_014390_00013	-	-	Non-mobilizable	3680	20363
CP001815	28204	69.5788	-	-	MOBP	NC_013596_00026	-	-	-	-	Mobilizable	3716	20421
CP001822	88604	70.9505	-	-	-	-	-	-	-	-	Non-mobilizable	3725	20431
CP001847	66001	48.872	IncFIB	000096__NC_019117_00097	MOBP	NC_011416_00039	MPF_F	NZ_CM001154_00091,NC_022651_00077	MOBP	CP017096	Conjugative	315	4061
CP001877	37174	25.9052	rep_cluster_1502	000843__CP000550	MOBP	NZ_AZNS01000034_00021	MPF_T	NC_005012_00053,NC_017284_00011,NC_005012_00001,NC_005012_00002,NC_017284_00007	-	-	Conjugative	2356	18452
CP001879	285222	35.979	rep_cluster_1106	000364__CP001879_00160	-	-	MPF_T	NC_013792_00131	-	-	Non-mobilizable	3706	20409
CP001880	105029	35.455	rep_cluster_569	001967__CP001880_00065	MOBP	NC_013793_00088	MPF_F	NC_013793_00089	-	-	Conjugative	3707	20410
CP001881	37066	42.3785	-	-	-	-	-	-	-	-	Non-mobilizable	3034	19521
CP001882	33915	42.2763	-	-	-	-	-	-	-	-	Non-mobilizable	3026	19512
CP001883	32801	43.3036	-	-	-	-	-	-	-	-	Non-mobilizable	3025	19511
CP001884	32400	43.6914	-	-	-	-	-	-	-	-	Non-mobilizable	3023	19507
CP001885	30952	43.6999	-	-	-	-	-	-	-	-	Non-mobilizable	3031	19517
CP001893	167983	52.9571	rep_cluster_807	002290__CP001893_00145	-	-	-	-	-	-	Non-mobilizable	2870	19235
CP001894	165693	51.1452	rep_cluster_1441,rep_cluster_1235	000782__CP016891_00080,000543__CP016891_00197	MOBF	NC_014563_00125	MPF_F	NC_014563_00060	-	-	Conjugative	1886	17734
CP001897	102242	61.9383	rep_cluster_1270	000585__CP001897_00121	-	-	-	-	-	-	Non-mobilizable	3705	20408
CP001898	39929	53.4699	rep_cluster_1619	001003__CP001898_00051	-	-	-	-	-	-	Non-mobilizable	3704	20407
CP001904	312963	33.2701	rep_cluster_125,rep_cluster_164	000558__CP013279,001039__CP009595	-	-	-	-	-	-	Non-mobilizable	1934	17806
CP001906	240256	61.7433	rep_cluster_1585	000961__CP001906_00281	MOBH	NC_013930_00214	MPF_T	NC_013930_00215,NC_013930_00225,NC_013930_00224,NC_013930_00221	-	-	Conjugative	3703	20406
CP001908	127885	32.0866	rep_cluster_484,rep_cluster_899,rep_cluster_1721	001844__CP010580,002381__CP001908,001137__CP004861	MOBQ	NC_011337_00008	-	-	-	-	Mobilizable	2270	18303
CP001909	14860	31.467	rep_cluster_617,rep_cluster_485	002064__CP001909_00007,001849__CP001178	-	-	-	-	-	-	Non-mobilizable	2273	18325
CP001910	281231	33.0063	rep_cluster_125,rep_cluster_1721	000558__CP013279,001137__CP004861	-	-	MPF_unknown	NC_017203_00099	-	-	Non-mobilizable	1473	16856
CP001911	51488	34.9674	-	-	-	-	-	-	-	-	Non-mobilizable	2342	18433
CP001912	6880	31.7587	-	-	MOBV	NC_018512_00005	-	-	-	-	Mobilizable	2480	18664
CP001913	72074	32.0421	rep_cluster_169,rep_cluster_1721	001091__NC_009841_00034,001137__CP004861	-	-	MPF_T	NC_009841_00055	-	-	Non-mobilizable	2252	18270
CP001914	8252	32.4164	rep_cluster_617	002066__NC_020243_00001	MOBP	NC_020243_00005	-	-	-	-	Mobilizable	657	13115
CP001915	83590	33.1547	rep_cluster_1721,rep_cluster_920,rep_cluster_459	001137__CP004861,002410__CP003690,001806__CP020436_00025	-	-	-	-	-	-	Non-mobilizable	2516	18702
CP001916	8513	30.7882	rep_cluster_617	002066__NC_020243_00001	MOBP	NC_020241_00008	-	-	-	-	Mobilizable	653	13099
CP001917	9547	33.0889	-	-	MOBV	NC_018512_00005	-	-	-	-	Mobilizable	2478	18660
CP001919	199562	52.4669	ColRNAI_rep_cluster_1987,IncFIB,IncFII	000019__CP000651_00005,000108__NC_014107_00054,000135__NC_014107_00001	MOBF	NC_014107_00160	MPF_F	NC_014107_00145,NC_014107_00155,NC_014107_00154,NC_014107_00146,NC_014107_00159,NC_009425_00108,NC_014107_00135,NC_014107_00137,NC_014107_00147,NC_014107_00126,NC_014107_00127,NC_014107_00125,NC_014107_00139	-	-	Conjugative	859	14761
CP001920	84653	46.8442	rep_cluster_867	002347__CP001920_00047	MOBF	NC_014108_00108	MPF_F	NC_014108_00059,NC_014108_00068,NC_014108_00064,NC_014108_00109,NC_014108_00057,NC_014108_00062	-	-	Conjugative	1077	15757
CP001922	74451	33.4663	rep_cluster_734	002211__NC_010606_00001	MOBF	NC_017163_00021	MPF_F	NZ_AEOY01000095_00077,NC_017163_00020,NC_017163_00053,NC_017163_00052,NC_010606_00078,NC_010606_00079,NC_010606_00080,NC_010606_00072,NC_010606_00071,NC_010606_00076,NC_010606_00075	-	-	Conjugative	1844	17656
CP001923	8041	33.5033	-	-	-	-	-	-	-	-	Non-mobilizable	1243	16319
CP001926	92728	47.6005	IncFIB,IncFIIA,IncFII	000095__NZ_CP014273_00094,000136__AP014877_00014,000121__CP024805	MOBP	NC_011416_00039	-	-	-	-	Mobilizable	235	2674
CP001927	37785	40.5452	rep_cluster_827	002306__NC_011148_00034	MOBP	KU963390_00048	MPF_T	NC_011148_00026,NC_011148_00025,NC_017903_00051,NC_011148_00022,NC_011148_00028	-	-	Conjugative	855	14745
CP001929	15593	37.613	-	-	-	-	-	-	-	-	Non-mobilizable	3689	20389
CP001938	20301	47.3868	rep_cluster_1254	000562__KT346360_00001	-	-	-	-	-	-	Non-mobilizable	2633	18918
CP001961	43222	28.9876	-	-	MOBP	NC_022355_00016	MPF_T	NC_022355_00047,NC_022355_00043,NC_006134_00038,NC_022355_00040	-	-	Conjugative	1609	17079
CP001963	8383	65.943	-	-	-	-	-	-	-	-	Non-mobilizable	3641	20322
CP001967	99806	67.7825	rep_cluster_1577	000952__NC_014159_00051	MOBF	NC_014159_00012	-	-	-	-	Mobilizable	2000	17886
CP001971	181771	32.5288	rep_cluster_125	000558__CP013279	MOBP	NC_012579_00171	MPF_unknown	NC_018501_00133,NC_017203_00099	-	-	Conjugative	1471	16845
CP001972	94833	33.0444	rep_cluster_163	001021__NC_002146_00042	MOB_Unknown	DQ025752	MPF_T	NC_020240_00009	-	-	Conjugative	1562	16999
CP001975	181732	32.5331	rep_cluster_125	000558__CP013279	MOBP	NC_012579_00171	MPF_unknown	NC_017203_00099	-	-	Conjugative	1471	16847
CP001979	42349	53.5644	IncP	000183__CP001979_00003	MOBP	NC_021918_00036	MPF_T	NC_021918_00011,NC_021918_00009,NC_021918_00035,NC_017858_00013	MOBP	NZ_CP011333	Conjugative	1054	15720
CP001980	187465	50.9957	rep_cluster_487	001850__CP001980_00156	-	-	-	-	-	-	Non-mobilizable	3489	20142
CP001984	5428	34.8379	rep_cluster_1613	000997__CP001984	-	-	-	-	-	-	Non-mobilizable	3941	20676
CP001985	9098	34.5021	rep_cluster_1935	001376__CP009918	MOBP	NC_010009_00004	-	-	-	-	Mobilizable	3939	20674
CP001986	26587	35.4986	rep_cluster_385	001707__CP001986	MOBQ	NC_010010_00025	-	-	-	-	Mobilizable	1996	17882
CP001987	53865	36.4708	rep_cluster_385	001707__CP001986	-	-	-	-	-	-	Non-mobilizable	1621	17117
CP001988	66985	33.9106	rep_cluster_385	001707__CP001986	-	-	-	-	-	-	Non-mobilizable	1617	17112
CP001989	99694	32.9719	rep_cluster_237	001512__NC_014031_00001	MOBP	NC_014031_00039	-	-	-	-	Mobilizable	3695	20398
CP001990	164406	33.4854	rep_cluster_385	001707__CP001986	-	-	-	-	-	-	Non-mobilizable	1627	17123
CP002012	17531	26.0852	rep_cluster_958	002440__CP000729_00012	-	-	-	-	-	-	Non-mobilizable	837	14648
CP002019	267986	61.3252	IncP	000186__NC_014621_00248	MOBP	NC_017386_00037	MPF_T	NC_014621_00018,NC_014621_00013,NC_014621_00023	-	-	Conjugative	1856	17683
CP002020	242715	62.582	rep_cluster_33	001643__CP012910_00131	-	-	-	-	-	-	Non-mobilizable	2783	19126
CP002022	45943	61.5001	rep_cluster_429	001764__NC_014154_00037	MOBP,MOBP	NC_014154_00009,NC_007949_00237	-	-	-	-	Mobilizable	2206	18204
CP002023	19774	60.1042	rep_cluster_1211	000502__NC_014155_00023	-	-	-	-	-	-	Non-mobilizable	2207	18205
CP002030	44084	28.6884	-	-	MOBP	NC_022355_00016	MPF_T	NC_022355_00043,NC_006135_00040,NC_022355_00040	-	-	Conjugative	1609	17088
CP002043	347854	64.5863	rep_cluster_1013	000247__NC_014213_00028	-	-	-	-	-	-	Non-mobilizable	2587	18821
CP002044	124421	66.6688	rep_cluster_1813	001233__CP002044	-	-	MPF_T	NC_014214_00099,NC_014214_00090	-	-	Non-mobilizable	2586	18820
CP002053	7493	36.3272	rep_cluster_1583,rep_cluster_308	000959__NC_001372_00007,001618__CP003964_00004	-	-	-	-	-	-	Non-mobilizable	985	15368
CP002055	7493	36.3272	rep_cluster_1583,rep_cluster_308	000959__NC_001372_00007,001618__CP003964_00004	-	-	-	-	-	-	Non-mobilizable	985	15368
CP002060	109570	35.6786	-	-	MOBF	NC_014249_00058	-	-	-	-	Mobilizable	3211	19743
CP002061	21875	33.5406	-	-	MOBP	NC_014250_00001	-	-	-	-	Mobilizable	3685	20369
CP002072	7228	33.5224	rep_cluster_137	000691__NC_020556_00001	MOBP	NC_017356_00003	-	-	-	-	Mobilizable	3499	20157
CP002075	8712	32.8972	-	-	MOBP	NC_014556_00005	-	-	-	-	Mobilizable	3284	19830
CP002087	39105	51.354	rep_cluster_1655	001056__CP000126_00016	-	-	-	-	-	-	Non-mobilizable	3684	20368
CP002088	5611	53.7159	rep_cluster_1397	000732__CP002088_00008	MOBQ	NC_014317_00001	-	-	-	-	Mobilizable	3682	20365
CP002089	146002	49.448	IncFIB,IncFIIA,IncFII	000095__NZ_CP014273_00094,000136__AP014877_00014,000121__CP024805	MOBF,MOBP	NC_017627_00068,NC_011416_00039	MPF_F	NC_008460_00107,NC_022651_00077,NC_019094_00090,NC_010409_00124,NC_017054_00096,NC_018966_00040,NC_013437_00116,NC_010488_00021,NC_007675_00027,08-5333_00200,NC_014615_00033,NC_017639_00094	MOBF	CP016042	Conjugative	313	4045
CP002090	146811	49.4118	IncFIB,IncFIIA,IncFII	000095__NZ_CP014273_00094,000136__AP014877_00014,000121__CP024805	MOBF,MOBP	NC_017627_00068,NC_011416_00039	MPF_F	NC_008460_00107,NC_022651_00077,NC_019094_00090,NC_010409_00124,NC_017054_00096,NC_018966_00040,NC_013437_00116,NC_010488_00021,NC_007675_00027,08-5333_00200,NC_014615_00033,NC_017639_00094	MOBF	CP016042	Conjugative	313	4046
CP002092	181700	32.5305	rep_cluster_125	000558__CP013279	-	-	MPF_unknown	NC_018501_00133,NC_017203_00099	-	-	Non-mobilizable	1471	16849
CP002093	94824	33.0539	rep_cluster_163	001021__NC_002146_00042	MOB_Unknown	DQ025752	MPF_T	NC_020240_00009	-	-	Conjugative	1562	17001
CP002111	24491	28.1981	rep_cluster_1017,rep_cluster_1017,rep_cluster_1733	000259__NC_013375_00001,000261__GQ900456,001150__NC_013330_00017	-	-	-	-	MOBV,MOBV	CP018471,CP015373	Mobilizable	1684	17255
CP002112	182454	62.6651	rep_cluster_394	001718__NC_018580	MOBP	NC_018580_00066	-	-	-	-	Mobilizable	3447	20086
CP002115	20730	28.3599	rep_cluster_1733	001150__NC_013330_00017	MOBP	NC_005951_00004	-	-	-	-	Mobilizable	1691	17296
CP002119	191996	30.91	rep_cluster_994	002475__NC_001988_00176	-	-	-	-	-	-	Non-mobilizable	2150	18141
CP002125	30866	49.9125	rep_cluster_1099	000353__NC_004834_00001	-	-	-	-	-	-	Non-mobilizable	3016	19495
CP002126	5296	54.966	ColRNAI_rep_cluster_1987	000019__CP000651_00005	MOBP	NC_017446_00003	-	-	MOBP	CP018941	Mobilizable	474	9978
CP002127	6417	67.7264	-	-	-	-	-	-	-	-	Non-mobilizable	3496	20153
CP002128	3237	68.2113	-	-	-	-	-	-	-	-	Non-mobilizable	3496	20154
CP002129	2691	50.2044	ColRNAI_rep_cluster_1987	000019__CP000651_00005	-	-	-	-	MOBP	NC_013372	Mobilizable	475	9979
CP002132	27069	30.5368	rep_cluster_1017,rep_cluster_1733	000261__GQ900456,001150__NC_013330_00017	-	-	-	-	MOBQ	AF001314	Mobilizable	1694	17327
CP002133	3125	28.736	rep_cluster_1017	000258__NC_013297_00004	-	-	-	-	MOB_unknown	NZ_AGFM01000123	Mobilizable	1131	15959
CP002134	27068	30.5416	rep_cluster_1017,rep_cluster_1733	000261__GQ900456,001150__NC_013330_00017	-	-	-	-	MOBQ	AF001314	Mobilizable	1694	17327
CP002135	26972	30.5317	rep_cluster_1017,rep_cluster_1733	000261__GQ900456,001150__NC_013330_00017	-	-	-	-	MOBQ	AF001314	Mobilizable	1694	17322
CP002136	3125	28.736	rep_cluster_1017	000258__NC_013297_00004	-	-	-	-	MOB_unknown	CP009296	Mobilizable	1131	15953
CP002137	27059	30.5407	rep_cluster_1017,rep_cluster_1733	000261__GQ900456,001150__NC_013330_00017	-	-	-	-	MOBQ	AF001314	Mobilizable	1694	17323
CP002138	3125	28.736	rep_cluster_1017	000258__NC_013297_00004	-	-	-	-	MOB_unknown	NZ_AGFM01000123	Mobilizable	1131	15958
CP002139	27068	30.5379	rep_cluster_1017,rep_cluster_1733	000261__GQ900456,001150__NC_013330_00017	-	-	-	-	MOBQ	AF001314	Mobilizable	1694	17327
CP002140	3125	28.736	rep_cluster_1017	000258__NC_013297_00004	-	-	-	-	MOB_unknown	NZ_AGFM01000123	Mobilizable	1131	15959
CP002141	27067	30.5206	rep_cluster_1017,rep_cluster_1733	000261__GQ900456,001150__NC_013330_00017	-	-	-	-	MOBQ	AF001314	Mobilizable	1694	17324
CP002142	3125	28.736	rep_cluster_1017	000258__NC_013297_00004	-	-	-	-	MOB_unknown	NZ_AGFM01000123	Mobilizable	1131	15959
CP002144	3125	28.736	rep_cluster_1017	000258__NC_013297_00004	-	-	-	-	MOB_unknown	NZ_AGFM01000123	Mobilizable	1131	15957
CP002145	30127	27.8621	rep_cluster_936	002421__GU237136_00023	MOBQ	NC_013653_00017	MPF_T	NC_010279_00007	-	-	Conjugative	2410	18528
CP002146	28404	31.8864	rep_cluster_1733	001150__NC_013330_00017	MOBP	NC_005951_00004	-	-	-	-	Mobilizable	1691	17294
CP002147	27425	27.2489	rep_cluster_1017,rep_cluster_1017,rep_cluster_1215	000251__CP007673_00019,000261__GQ900456,000509__NC_016643_00001	-	-	-	-	MOBV	CP002151	Mobilizable	1686	17270
CP002148	2473	30.8128	rep_cluster_1947	001391__NC_019143_00002	-	-	-	-	-	-	Non-mobilizable	1226	16246
CP002149	27068	30.5379	rep_cluster_1017,rep_cluster_1733	000261__GQ900456,001150__NC_013330_00017	-	-	-	-	MOBQ	AF001314	Mobilizable	1694	17327
CP002150	3125	28.736	rep_cluster_1017	000258__NC_013297_00004	-	-	-	-	MOB_unknown	NZ_AGFM01000123	Mobilizable	1131	15959
CP002151	64696	62.398	IncP	000182__CP002151_00001	MOBP	NC_008357_00089	MPF_T	NC_008357_00035,NC_019318_00059,NC_008357_00088	MOB_unknown	NZ_HG941719	Conjugative	2527	18720
CP002152	66911	62.9373	IncP	000182__CP002151_00001	MOBP	NC_008357_00089	MPF_T	NC_008357_00035,NC_019318_00059,NC_008357_00088	MOB_unknown	NZ_HG941719	Conjugative	2527	18722
CP002153	72683	62.2401	IncP	000182__CP002151_00001	MOBP	NC_008357_00089	MPF_T	NC_008357_00035,NC_019318_00059,NC_008357_00088	MOB_unknown	NZ_HG941719	Conjugative	2527	18721
CP002155	44194	51.4346	rep_cluster_1340	000658__CP002155	-	-	-	-	-	-	Non-mobilizable	3504	20166
CP002166	26180	49.3354	rep_cluster_1443	000785__NC_014113_00026	MOBP	NC_014111_00004	MPF_T	NC_008771_00006,NC_014111_00010,NC_014111_00009,NC_008771_00015	-	-	Conjugative	3486	20134
CP002178	77627	35.3202	rep_cluster_757,rep_cluster_163	002235__CP010006,001020__CP010087_00059	-	-	-	-	-	-	Non-mobilizable	2018	17909
CP002179	35044	43.0202	IncX7	000228__CP002179_00041	MOBP	NC_015054_00008	MPF_T	NC_015054_00018,NC_015054_00019,NC_015054_00015,NC_015054_00022	-	-	Conjugative	735	13509
CP002180	16030	47.6731	ColRNAI_rep_cluster_1857	000008__AJ627566	-	-	-	-	MOBP	NC_017657	Mobilizable	2077	17993
CP002181	36085	46.7701	rep_cluster_1297	000614__NZ_CP009994_00039	MOBP	NC_015068_00028	MPF_T	NC_015068_00011,NC_015068_00010,NC_015068_00012,NC_015068_00015,NC_015068_00008	-	-	Conjugative	3534	20205
CP002182	77072	45.416	IncFII,rep_cluster_645	000122__JQ418538,002101__NC_004564_00056	MOBF	NC_010157_00072	-	-	-	-	Mobilizable	767	13880
CP002186	102536	49.9464	IncI1	000145__HE610900_00001	MOBP	NC_019097	MPF_I	NC_019097_00085,NC_022267_00069,NC_022267_00057,NC_019097_00075,NC_019111_00038,NC_019097_00056,NZ_CM001473_00069,NC_015965_00072,NC_023290_00086	MOBP	HM021326	Conjugative	267	3376
CP002187	5360	46.0261	ColRNAI_rep_cluster_1987	000019__CP000651_00005	MOBP	NC_016903_00002	-	-	MOBP	CP008720	Mobilizable	538	11990
CP002194	231600	62.9676	-	-	MOBP	NC_017771_00242	-	-	-	-	Mobilizable	3464	20104
CP002195	72036	60.4378	rep_cluster_267	001544__CP002195	-	-	-	-	-	-	Non-mobilizable	3467	20107
CP002196	54602	61.8695	-	-	-	-	-	-	-	-	Non-mobilizable	3465	20105
CP002197	53428	54.7222	rep_cluster_281	001557__CP002197_00021	-	-	-	-	-	-	Non-mobilizable	3466	20106
CP002201	291993	38.9893	-	-	MOBP	NC_014502_00264	MPF_T	NC_014502_00277,NC_014502_00111	-	-	Conjugative	3679	20362
CP002202	47550	39.0368	rep_cluster_1688	001090__CP002202_00024	MOBP	NC_014503_00017	-	-	-	-	Mobilizable	3676	20359
CP002203	43617	41.8163	rep_cluster_1603	000986__NC_011730_00016	MOBF	NC_014504_00037	-	-	-	-	Mobilizable	3678	20361
CP002204	13777	31.872	-	-	-	-	-	-	-	-	Non-mobilizable	3675	20358
CP002208	32388	35.2692	rep_cluster_183,rep_cluster_570	001252__NC_010980_00001,001972__KC954773_00009	-	-	-	-	-	-	Non-mobilizable	2971	19393
CP002223	53560	38.6856	rep_cluster_1465	000804__CP002223	MOBQ	NC_015603_00001	-	-	-	-	Mobilizable	1365	16665
CP002225	268675	61.3526	IncP	000186__NC_014621_00248	-	-	MPF_T	NC_014621_00018,NC_014621_00013,NC_014621_00023	-	-	Non-mobilizable	1856	17682
CP002226	243645	62.6337	rep_cluster_33	001643__CP012910_00131	-	-	-	-	-	-	Non-mobilizable	2783	19125
CP002227	29615	29.1541	rep_cluster_1662	001063__CP001303_00032	-	-	-	-	-	-	Non-mobilizable	1290	16478
CP002229	17483	27.1635	-	-	-	-	-	-	-	-	Non-mobilizable	1280	16422
CP002230	29194	31.551	-	-	-	-	-	-	-	-	Non-mobilizable	1266	16379
CP002231	8722	24.272	-	-	-	-	-	-	-	-	Non-mobilizable	2107	18063
CP002232	29521	31.7401	rep_cluster_1529	000888__NC_017419_00034	-	-	-	-	-	-	Non-mobilizable	3435	20063
CP002233	26642	25.3359	rep_cluster_292	001599__CP001274_00004	-	-	-	-	-	-	Non-mobilizable	2148	18137
CP002234	23394	23.2624	-	-	-	-	-	-	-	-	Non-mobilizable	2137	18117
CP002235	15915	27.0185	-	-	-	-	-	-	-	-	Non-mobilizable	1281	16426
CP002236	29424	24.6228	-	-	-	-	-	-	-	-	Non-mobilizable	2537	18747
CP002237	37903	26.0006	-	-	-	-	-	-	-	-	Non-mobilizable	1261	16367
CP002238	27767	28.0729	rep_cluster_1621	001010__NC_018979_00032	-	-	-	-	-	-	Non-mobilizable	1295	16515
CP002239	26498	26.3152	-	-	-	-	-	-	-	-	Non-mobilizable	1702	17362
CP002240	30154	29.2432	rep_cluster_1621	001010__NC_018979_00032	-	-	-	-	-	-	Non-mobilizable	1294	16508
CP002241	20672	24.2841	-	-	-	-	-	-	-	-	Non-mobilizable	1273	16409
CP002242	30658	28.9908	-	-	-	-	-	-	-	-	Non-mobilizable	1287	16438
CP002245	183612	58.9716	rep_cluster_287	001588__NC_015742_00158	MOBQ	NC_007762_00195	MPF_T	NC_020061_00581,NC_021910_00249,NC_021910_00235	-	-	Conjugative	3582	20259
CP002247	69704	44.217	IncFII,rep_cluster_645	000122__JQ418538,002101__NC_004564_00056	MOBF	NC_015475_00074	-	-	-	-	Mobilizable	767	13907
CP002253	25211	24.9653	-	-	-	-	-	-	-	-	Non-mobilizable	1766	17477
CP002254	30902	29.202	-	-	-	-	-	-	-	-	Non-mobilizable	1293	16499
CP002255	30795	29.2742	rep_cluster_1621	001010__NC_018979_00032	-	-	-	-	-	-	Non-mobilizable	1293	16498
CP002256	22715	25.6527	-	-	-	-	-	-	-	-	Non-mobilizable	1266	16378
CP002257	21165	28.8212	-	-	-	-	-	-	-	-	Non-mobilizable	1285	16434
CP002258	27035	25.3782	-	-	-	-	-	-	-	-	Non-mobilizable	2134	18107
CP002259	22135	33.0066	-	-	-	-	-	-	-	-	Non-mobilizable	3436	20068
CP002260	30286	28.8549	-	-	-	-	-	-	-	-	Non-mobilizable	1293	16497
CP002261	30636	29.2499	rep_cluster_1662	001063__CP001303_00032	-	-	-	-	-	-	Non-mobilizable	1293	16500
CP002262	21172	28.2779	-	-	-	-	-	-	-	-	Non-mobilizable	1279	16421
CP002263	30641	29.1244	-	-	-	-	-	-	-	-	Non-mobilizable	1284	16431
CP002264	12965	24.1111	-	-	-	-	-	-	-	-	Non-mobilizable	1273	16395
CP002265	20978	30.6845	-	-	-	-	-	-	-	-	Non-mobilizable	2602	18843
CP002266	25788	24.461	-	-	-	-	-	-	-	-	Non-mobilizable	2537	18752
CP002267	20974	24.3063	-	-	-	-	-	-	-	-	Non-mobilizable	2147	18136
CP002268	26514	26.2013	-	-	-	-	-	-	-	-	Non-mobilizable	1702	17359
CP002269	30262	28.8415	-	-	-	-	-	-	-	-	Non-mobilizable	1289	16457
CP002270	30301	29.1938	-	-	-	-	-	-	-	-	Non-mobilizable	1289	16466
CP002283	124226	32.4409	rep_cluster_1748	001168__CP002283_00002	MOBP	NC_014634_00073	MPF_T	NC_014634_00080,NC_014634_00078,NC_014634_00084,NC_014634_00077	-	-	Conjugative	1965	17843
CP002288	98156	62.1684	IncP	000180__NC_006830_00001	MOBP	NC_007353_00011	MPF_T	NC_019318_00040,NC_007353_00043,NC_006830_00009,NC_006830_00008	MOBP	NC_021664	Conjugative	1099	15844
CP002289	247895	61.3082	rep_cluster_179	001216__NC_014642	-	-	MPF_I	NC_014642_00167,NC_014642_00241,NC_014642_00169	-	-	Non-mobilizable	3670	20353
CP002294	71617	43.7801	-	-	-	-	-	-	-	-	Non-mobilizable	1980	17862
CP002298	202305	65.6845	-	-	-	-	-	-	-	-	Non-mobilizable	3505	20168
CP002306	24354	32.6723	-	-	-	-	-	-	-	-	Non-mobilizable	2602	18841
CP002307	30804	29.0027	-	-	-	-	-	-	-	-	Non-mobilizable	1293	16503
CP002308	22827	25.3691	-	-	-	-	-	-	-	-	Non-mobilizable	2135	18108
CP002309	29902	29.0114	-	-	-	-	-	-	-	-	Non-mobilizable	1289	16455
CP002310	60739	29.1592	rep_cluster_1662	001063__CP001303_00032	-	-	-	-	-	-	Non-mobilizable	1289	16463
CP002311	31085	29.0944	rep_cluster_1621	001011__CP002311_00032	-	-	-	-	-	-	Non-mobilizable	1293	16502
CP002313	17522	23.9413	-	-	-	-	-	-	-	-	Non-mobilizable	1273	16401
CP002314	28797	24.9783	-	-	-	-	-	-	-	-	Non-mobilizable	1766	17484
CP002315	22808	25.5875	-	-	-	-	-	-	-	-	Non-mobilizable	1266	16376
CP002316	26525	26.1828	-	-	-	-	-	-	-	-	Non-mobilizable	1702	17357
CP002318	30096	24.6744	-	-	-	-	-	-	-	-	Non-mobilizable	2537	18743
CP002319	29993	31.6174	rep_cluster_1529	000885__NC_017412_00032	-	-	-	-	-	-	Non-mobilizable	3436	20064
CP002320	29707	28.9225	-	-	-	-	-	-	-	-	Non-mobilizable	1293	16504
CP002321	30019	29.2781	rep_cluster_1621	001006__NC_017396_00032	-	-	-	-	-	-	Non-mobilizable	1284	16432
CP002322	30697	29.2244	-	-	-	-	-	-	-	-	Non-mobilizable	1293	16506
CP002323	30314	29.3264	rep_cluster_1621	001010__NC_018979_00032	-	-	-	-	-	-	Non-mobilizable	1289	16464
CP002324	26981	32.4413	-	-	-	-	-	-	-	-	Non-mobilizable	3436	20070
CP002325	27590	22.8887	-	-	-	-	-	-	-	-	Non-mobilizable	2134	18102
CP002327	15970	35.7858	-	-	-	-	-	-	-	-	Non-mobilizable	3669	20352
CP002333	2557	37.4267	rep_cluster_137	000692__CP012906	-	-	-	-	-	-	Non-mobilizable	2771	19110
CP002335	16029	33.6827	rep_cluster_137	000694__CP002335_00001	-	-	-	-	-	-	Non-mobilizable	3497	20155
CP002337	25916	33.7475	rep_cluster_146	000799__CP002337_00001	MOBP	NC_017373_00021	-	-	-	-	Mobilizable	2775	19114
CP002342	6223	44.6569	rep_cluster_64	002094__CP002342_00006	-	-	-	-	-	-	Non-mobilizable	3668	20350
CP002348	58717	31.0506	rep_cluster_200	001437__CP002348_00026	-	-	-	-	-	-	Non-mobilizable	2585	18819
CP002350	4916	39.6867	rep_cluster_844	002327__NC_014750	MOBP	NC_014750_00001	-	-	-	-	Mobilizable	3666	20348
CP002354	56340	66.9968	-	-	-	-	-	-	-	-	Non-mobilizable	3642	20323
CP002356	118585	40.6114	rep_cluster_36	001675__NC_014754	-	-	-	-	-	-	Non-mobilizable	2583	18817
CP002357	71513	40.257	-	-	-	-	-	-	-	-	Non-mobilizable	2582	18816
CP002358	51014	38.1758	-	-	-	-	-	-	-	-	Non-mobilizable	2584	18818
CP002359	3421	43.0868	rep_cluster_1595	000970__NC_014763	MOBP	NC_014763_00004	-	-	-	-	Mobilizable	3664	20346
CP002362	135351	66.2389	rep_cluster_1819	001237__CP002362	MOBC	NC_014753_00070	MPF_T	NC_014753_00103	-	-	Conjugative	3665	20347
CP002366	44098	32.0831	rep_cluster_799	002278__CP002366	MOBP	NC_017483_00041	-	-	-	-	Mobilizable	3379	19977
CP002367	35934	34.5383	rep_cluster_797	002272__CP016716	MOBP	NC_019350_00002	-	-	MOBP	CP007500	Mobilizable	3491	20145
CP002368	31442	32.4916	rep_cluster_619	002068__CP002368_00001	MOBP,MOB_Unknown	NC_017484_00003,JQ821353	-	-	MOBP	KY362373	Mobilizable	2938	19336
CP002369	5543	32.2389	rep_cluster_414	001745__CP002369_00001	-	-	-	-	-	-	Non-mobilizable	2962	19372
CP002370	2262	33.8196	Inc11	000034__NC_002192_00002	-	-	-	-	-	-	Non-mobilizable	2980	19412
CP002380	190450	61.9722	rep_cluster_1547	000912__CP002380	MOBP	NC_015147_00088	MPF_T	NC_015147_00039	-	-	Conjugative	3633	20314
CP002381	94456	62.4015	-	-	MOBP	NC_015147_00088	MPF_T	NC_015147_00039	-	-	Conjugative	3357	19953
CP002384	80698	44.6579	rep_cluster_559	001957__NC_016905_00028	MOBF	NC_017572_00015	MPF_F	NC_009661_00070,NC_009661_00054,NC_011668_00023,NC_011668_00020,NC_011665_00028,NC_011665_00018,NC_011668_00024,NC_017570_00018,NC_009999_00033,NC_017572_00033,NC_011668_00013,NC_009999_00027	-	-	Conjugative	3482	20128
CP002386	211864	65.6095	-	-	MOBF	NC_014811_00165	-	-	-	-	Mobilizable	3661	20343
CP002387	23681	64.4525	-	-	MOBF	NC_009341_00015	-	-	-	-	Mobilizable	3660	20342
CP002389	20449	35.0237	rep_cluster_1017,rep_cluster_1215	000261__GQ900456,000509__NC_016643_00001	-	-	-	-	-	-	Non-mobilizable	2447	18609
CP002392	24207	40.5131	rep_cluster_750	002229__CP019324	MOBQ	NC_011352_00007	MPF_T	NC_011839_00038,NC_011352_00013	-	-	Conjugative	1347	16640
CP002393	62119	44.0026	rep_cluster_2031	001463__CP014988	MOBP,MOBP	NC_017476_00002,NZ_AVAB01000111_00008	-	-	-	-	Mobilizable	2301	18367
CP002397	244260	59.8125	rep_cluster_753	002231__NC_014818_00045	-	-	-	-	-	-	Non-mobilizable	3658	20339
CP002398	160346	57.2581	rep_cluster_535	001908__CP002398_00070	MOBF	NC_014819_00041	MPF_F	NC_014819_00042,NC_014819_00078,NC_014819_00079,NC_014819_00092,NC_014819_00091,NC_014819_00081,NC_014819_00086,NC_014819_00082,NC_014819_00087,NC_014819_00077	-	-	Conjugative	3657	20338
CP002402	7480	36.2299	rep_cluster_1583,rep_cluster_308	000959__NC_001372_00007,001618__CP003964_00004	-	-	-	-	-	-	Non-mobilizable	985	15371
CP002405	352646	44.37	rep_cluster_1045	000289__CP002405_00278	MOBV	NC_014825_00126	MPF_T	NC_014825_00215,NC_014825_00209	-	-	Conjugative	3656	20337
CP002406	15907	36.726	-	-	-	-	-	-	-	-	Non-mobilizable	3655	20336
CP002407	7420	42.8302	-	-	MOBQ	NC_014827_00005	-	-	-	-	Mobilizable	3654	20335
CP002412	98732	26.1364	-	-	-	-	-	-	-	-	Non-mobilizable	3603	20282
CP002413	80365	26.8002	rep_cluster_1515	000858__CP002413_00012	-	-	-	-	-	-	Non-mobilizable	3604	20283
CP002414	39648	28.0973	-	-	-	-	-	-	-	-	Non-mobilizable	3602	20281
CP002415	12403	26.2517	-	-	-	-	-	-	-	-	Non-mobilizable	3606	20285
CP002430	26484	36.792	rep_cluster_707	002175__NC_017468_00016	MOBQ	NC_006377_00033	-	-	-	-	Mobilizable	1350	16645
CP002435	394054	51.0006	rep_cluster_703	002169__NC_014839_00262	MOBF	NC_014839_00002	MPF_F	NC_014839_00436,NC_014839_00437,NC_014842_00086,NC_014839_00414,NC_014842_00088,NC_014839_00422,NC_014839_00424,NC_014839_00412,NC_014842_00070,NC_014839_00428,NC_014842_00072,NC_014842_00100,NC_014839_00420	-	-	Conjugative	3650	20331
CP002436	321080	51.9553	rep_cluster_789	002266__CP002436_00195	-	-	-	-	-	-	Non-mobilizable	3653	20334
CP002437	318111	53.3801	rep_cluster_962	002448__NC_014841_00053	-	-	-	-	-	-	Non-mobilizable	3652	20333
CP002438	116877	54.7593	rep_cluster_1203	000493__NC_014842_00103	MOBF	NC_014839_00002	MPF_F	NC_014839_00436,NC_014842_00080,NC_014839_00437,NC_014842_00087,NC_014842_00086,NC_014839_00414,NC_014842_00088,NC_014839_00424,NC_014839_00412,NC_014842_00070,NC_014842_00072,NC_014842_00100,NC_014839_00420	-	-	Conjugative	3651	20332
CP002441	39054	48.6685	rep_cluster_1410	000752__CP002441_00035	MOBP	NC_014105_00043	MPF_T	NC_014105_00044,NC_014105_00024,NC_014105_00026	-	-	Conjugative	2522	18710
CP002443	45057	45.3026	rep_cluster_349	001664__CP006255_00026	-	-	-	-	-	-	Non-mobilizable	1979	17860
CP002445	76561	52.4575	-	-	-	-	MPF_F	NC_014917_00018,NC_014917_00005	-	-	Non-mobilizable	3643	20324
CP002450	119718	58.3003	rep_cluster_652	002108__NC_014908	MOBP	NC_014908_00018	MPF_F	NC_014908_00018,NC_014908_00017,NC_014908_00022,NC_014908_00020,NC_014908_00031,NC_014908_00009,NC_014908_00025,NC_014908_00026	-	-	Conjugative	3647	20328
CP002451	78982	64.4349	IncP	000179__NC_001735_00020	MOBP	NC_001735_00050	MPF_T	NC_008459_00022,NC_004956_00085,NC_019318_00059,NC_001735_00049	MOBP	NZ_CP009107	Conjugative	1095	15837
CP002462	58739	37.619	rep_cluster_1255	000565__CP002462_00034	MOBP	NC_015979_00031	-	-	-	-	Mobilizable	2125	18090
CP002463	18715	36.1154	-	-	-	-	-	-	-	-	Non-mobilizable	3562	20235
CP002473	5247	49.2472	ColRNAI_rep_cluster_1987	000019__CP000651_00005	MOBP	NC_016979_00005	-	-	MOBP	NZ_CP011140	Mobilizable	192	2130
CP002474	220824	52.8185	IncFIB,IncFII,IncFII	000107__CP014778_00094,000128__CP023916,000113__CP022035	MOBF	NC_021231_00058	MPF_F	NC_014312_00118,NC_023332_00154,NC_014312_00128,NC_021654_00016,NC_021502_00131,NC_014312_00116,NC_022609_00081,NC_019389_00080,NC_019389_00068,NC_014312_00141,NC_019165_00034,NC_021502_00150	-	-	Conjugative	46	451
CP002476	188552	67.7908	rep_cluster_1982	001423__CP003991	MOBP	NC_016110_00020	MPF_T	NC_021056_00058	-	-	Conjugative	3157	19680
CP002477	130055	67.2377	-	-	-	-	-	-	-	-	Non-mobilizable	3554	20227
CP002482	300292	59.4102	rep_cluster_837	002316__CP002482_00194	-	-	-	-	-	-	Non-mobilizable	3638	20319
CP002483	188167	55.9434	-	-	MOBF	NC_015058_00165	MPF_T	NC_015058_00164,NC_015058_00153,NC_015058_00152	-	-	Conjugative	3639	20320
CP002484	115493	53.2794	rep_cluster_1347	000665__CP002484_00046	MOBF	NC_015059_00040	-	-	-	-	Mobilizable	3637	20318
CP002485	115221	56.3543	rep_cluster_93	002416__CP002485_00066	MOBF	NC_015060_00033	MPF_T	NC_015060_00043,NC_015060_00034,NC_015060_00044	-	-	Conjugative	3640	20321
CP002486	17706	29.5154	rep_cluster_1863,rep_cluster_1958	001298__CP002486,001401__CP002486	MOBV	NC_020124_00004	-	-	-	-	Mobilizable	1147	16006
CP002488	93842	53.1116	IncFIB,IncFII	000101__NZ_CP012345_00042,000114__CP015527	MOBF	NC_007208_00043	MPF_F	NC_017054_00096,NC_019002_00072,NC_017054_00095,NC_019094_00090,NC_017054_00098,NC_022651_00077,NC_013437_00116,NC_017054_00100,NC_014615_00033,NZ_CM001063_00039,NC_019112_00063,NC_003277_00107	-	-	Conjugative	378	6367
CP002489	86908	50.1864	IncI1	000145__HE610900_00001	MOBP	NC_019097	MPF_I	NC_019097_00085,NC_022267_00069,NC_022267_00057,NC_019097_00075,NC_019111_00038,NC_019097_00056,NZ_CM001473_00069,NC_015965_00072,NC_023290_00086	MOBP	DQ916413	Conjugative	267	3674
CP002490	8688	60.9576	IncQ1	000192__AM183225_00009	MOBQ	NC_001740_00005	-	-	MOBQ	KU674895	Mobilizable	587	12561
CP002492	5143	36.8073	-	-	MOBV	NC_005013_00008	-	-	-	-	Mobilizable	750	13813
CP002493	51104	34.9992	rep_cluster_1027	000276__CP002493_00001	MOBP	NC_013533_00032	MPF_T	NC_004671_00018,NC_006827_00028	-	-	Conjugative	1499	16902
CP002494	55393	34.6957	rep_cluster_980	002463__CP002494_00007	MOBP	NC_014726_00038	-	-	-	-	Mobilizable	1501	16904
CP002507	133486	48.3377	rep_cluster_1002	000235__NC_015063_00034	-	-	-	-	-	-	Non-mobilizable	3569	20243
CP002517	103795	49.9754	IncI1	000145__HE610900_00001	MOBP	NC_019097	MPF_I	NC_019097_00085,NC_022267_00069,NC_022267_00057,NC_019097_00075,NC_019111_00038,NC_019097_00056,NZ_CM001473_00069,NC_015965_00072,NC_023290_00086	MOBP	HM021326	Conjugative	267	3375
CP002518	5360	46.0261	ColRNAI_rep_cluster_1987	000019__CP000651_00005	MOBP	NC_016903_00002	-	-	MOBP	CP008720	Mobilizable	538	11990
CP002523	8731	34.3718	rep_cluster_1172	000454__KY202458_00008	-	-	-	-	-	-	Non-mobilizable	1243	16325
CP002524	70894	33.3399	rep_cluster_734	002211__NC_010606_00001	MOBF	NC_017163_00021	MPF_F	NZ_AEOY01000095_00077,NC_010606_00076,NC_017163_00053,NC_017163_00052,NC_010606_00078,NC_010606_00079,NC_010606_00080,NC_010606_00072,NC_010606_00071,NC_017163_00020,NC_010606_00075	-	-	Conjugative	1844	17650
CP002527	341282	42.0172	rep_cluster_767	002246__CP002527_00272	-	-	MPF_I	NC_015498_00072,NC_015498_00083,NC_015498_00082,NC_015498_00056	-	-	Non-mobilizable	2874	19241
CP002531	40303	32.3673	rep_cluster_705	002172__NC_015165	-	-	MPF_T	NC_015165_00029	-	-	Non-mobilizable	3631	20312
CP002532	19280	43.2417	rep_cluster_988	002469__NC_015168_00003	MOBV	NC_015168_00005	-	-	-	-	Mobilizable	3628	20309
CP002533	6277	40.3377	rep_cluster_1079	000332__CP002533_00005	-	-	-	-	-	-	Non-mobilizable	3629	20310
CP002537	314518	66.4661	rep_cluster_178	001206__CP002537	-	-	-	-	-	-	Non-mobilizable	2713	19018
CP002538	195800	61.427	-	-	-	-	MPF_T	NC_015162_00221,NC_015162_00224	-	-	Non-mobilizable	2581	18815
CP002539	132270	66.1352	rep_cluster_1658	001059__CP002539_00030	-	-	-	-	-	-	Non-mobilizable	3626	20307
CP002540	97188	59.2059	rep_cluster_1743	001163__NC_015163_00057	MOBP	NC_015163_00105	-	-	-	-	Mobilizable	2580	18814
CP002553	92707	42.8447	rep_cluster_732	002209__CP002553_00051	MOBP	NC_015223_00056	MPF_T	NC_015223_00032,NC_015223_00057,NC_015221_00017	-	-	Conjugative	3613	20293
CP002554	63790	45.3911	rep_cluster_732	002208__NC_015221_00037	MOBP	NC_015221_00042	MPF_T	NC_015223_00032,NC_015223_00057,NC_015221_00017	-	-	Conjugative	3614	20294
CP002560	7197	35.0702	-	-	-	-	-	-	-	-	Non-mobilizable	2893	19262
CP002561	12568	36.6486	-	-	-	-	-	-	-	-	Non-mobilizable	3611	20290
CP002564	50105	31.5318	rep_cluster_1498	000835__CP002564	-	-	-	-	-	-	Non-mobilizable	3051	19540
CP002569	69598	61.5549	rep_cluster_490	001857__NC_015258_00066	MOBQ	NC_015258_00009	MPF_T	NC_002377_00104,NZ_AFSD01000008_00062	-	-	Conjugative	2152	18143
CP002574	251782	57.2042	-	-	-	-	-	-	-	-	Non-mobilizable	3579	20255
CP002575	9778	59.8384	IncQ2	000200__CP002575_00007	MOBP	NC_015852_00001	-	-	MOBP	NC_005014	Mobilizable	1006	15488
CP002576	14110	57.7108	rep_cluster_995	002479__CP002576	MOBQ	NC_015853_00008	-	-	-	-	Mobilizable	3576	20251
CP002577	29704	58.8305	rep_cluster_355	001670__CP002577_00032	MOBQ	NC_015854_00019	-	-	-	-	Mobilizable	3577	20252
CP002587	7553	32.8876	rep_cluster_1631	001029__NC_018640_00007	-	-	-	-	-	-	Non-mobilizable	1309	16565
CP002594	192355	70.7276	rep_cluster_235	001510__NC_016601_00015	-	-	-	-	-	-	Non-mobilizable	3548	20220
CP002598	15063	61.8336	-	-	-	-	-	-	-	-	Non-mobilizable	3612	20292
CP002601	276215	63.2822	rep_cluster_105	000293__CP002601_00064	MOBF	NC_015382_00030	-	-	-	-	Mobilizable	2461	18631
CP002602	129399	62.8235	rep_cluster_1509	000851__CP002602_00003	MOBF	NC_015382_00030	MPF_F	NC_015377_00041,NC_015377_00040,NC_015377_00026,NC_015377_00019,NC_015377_00034,NC_015377_00035,NC_008545_00023,NC_015377_00031,NC_015377_00020,NC_015377_00028	-	-	Conjugative	2462	18632
CP002603	128650	59.6075	rep_cluster_477	001831__CP002603_00001	MOBP	NC_015378_00096	MPF_F	NC_015378_00094,NC_015378_00097,NC_015378_00096,NC_015378_00107,NC_015378_00087,NC_015378_00117,NC_015378_00091,NC_015378_00088	-	-	Conjugative	3610	20289
CP002610	4541	34.2215	-	-	-	-	-	-	-	-	Non-mobilizable	2336	18422
CP002611	78145	35.4738	rep_cluster_240	001517__CP002611	-	-	-	-	-	-	Non-mobilizable	3494	20151
CP002612	33688	31.8303	rep_cluster_842	002325__NC_015319_00029	-	-	-	-	-	-	Non-mobilizable	3495	20152
CP002613	25284	36.3036	-	-	-	-	-	-	-	-	Non-mobilizable	3611	20291
CP002615	93277	53.0291	IncFIB,IncFII	000101__NZ_CP012345_00042,000114__CP015527	MOBF	NC_007208_00043	MPF_F	NC_017054_00096,NC_019002_00072,NC_017054_00095,NC_019094_00090,NC_017054_00098,NC_022651_00077,NC_013437_00116,NC_017054_00100,NC_019112_00063,NC_014615_00033,NZ_CM001063_00039,NC_003277_00107	-	-	Conjugative	378	6304
CP002617	38392	42.6365	rep_cluster_850	002333__NC_017475_00030	-	-	-	-	-	-	Non-mobilizable	2312	18379
CP002619	57362	43.7014	rep_cluster_850	002333__NC_017475_00030	MOBP	NC_017476_00002	MPF_T	NC_017476_00014,NC_017476_00010	-	-	Conjugative	2312	18380
CP002624	93578	58.3748	rep_cluster_376	001693__NC_015741_00001	-	-	-	-	-	-	Non-mobilizable	1536	16948
CP002625	83129	58.8182	rep_cluster_494	001864__NC_015728_00001	-	-	-	-	-	-	Non-mobilizable	3585	20264
CP002626	63532	55.2383	-	-	-	-	-	-	-	-	Non-mobilizable	3584	20263
CP002632	165572	38.6611	-	-	-	-	MPF_T	NC_015386_00149,NC_015386_00124,NC_015386_00142	-	-	Non-mobilizable	3609	20288
CP002635	6758	41.9503	ColRNAI_rep_cluster_1991	000022__NC_015392	MOBV	NC_005311_00009	-	-	-	-	Mobilizable	966	15313
CP002639	58295	70.3216	-	-	-	-	-	-	-	-	Non-mobilizable	3608	20287
CP002642	31972	33.9797	rep_cluster_81	002294__CP015013	-	-	MPF_F	NC_015462_00004	-	-	Non-mobilizable	2292	18354
CP002646	7784	26.5545	rep_cluster_1374	000704__CP002646_00001	-	-	-	-	-	-	Non-mobilizable	3420	20038
CP002647	3645	25.7613	IncA/C	000089__NC_017258_00003	-	-	-	-	-	-	Non-mobilizable	3511	20174
CP002649	7689	25.634	rep_cluster_1374	000707__CP002649_00001	-	-	-	-	-	-	Non-mobilizable	3416	20031
CP002650	4884	27.5389	-	-	-	-	-	-	-	-	Non-mobilizable	3508	20171
CP002653	52697	38.0857	-	-	MOBQ	NC_006377_00033	-	-	-	-	Mobilizable	1360	16657
CP002654	18513	40.4094	rep_cluster_707	002180__CP003141_00004	MOBQ	NC_015603_00001	-	-	-	-	Mobilizable	1409	16732
CP002655	10798	37.6273	rep_cluster_707	002177__CP014900	-	-	-	-	-	-	Non-mobilizable	1531	16943
CP002658	75488	62.2324	rep_cluster_1864	001299__NC_008765_00039	MOBF	NC_008765_00032	MPF_F	NC_015423_00002,NC_008765_00006,NC_015423_00031,NC_008765_00013,NC_008765_00012,NC_008765_00021,NC_008765_00022,NC_008765_00016,NC_015423_00019,NC_008765_00011	-	-	Conjugative	2227	18226
CP002661	191996	30.9121	rep_cluster_994	002475__NC_001988_00176	-	-	-	-	-	-	Non-mobilizable	2150	18141
CP002662	11123	25.9193	rep_cluster_890	002371__CP002662_00002	-	-	-	-	-	-	Non-mobilizable	3509	20172
CP002664	41205	56.0078	rep_cluster_1580	000956__CP002664_00060	-	-	-	-	-	-	Non-mobilizable	3601	20280
CP002668	6804	35.8025	rep_cluster_1051	000295__NC_015461_00001	-	-	-	-	-	-	Non-mobilizable	3600	20279
CP002692	164019	46.2264	rep_cluster_246	001524__NC_015511_00094	-	-	-	-	-	-	Non-mobilizable	3598	20277
CP002693	143757	46.4332	rep_cluster_1690	001092__NC_015512_00101	-	-	-	-	-	-	Non-mobilizable	3599	20278
CP002694	92189	46.9785	rep_cluster_230	001498__CP002694_00046	-	-	-	-	-	-	Non-mobilizable	3597	20276
CP002698	7802	26.0702	rep_cluster_1374	000708__CP002698_00001	-	-	-	-	-	-	Non-mobilizable	3418	20034
CP002702	7799	26.0803	rep_cluster_1374	000708__CP002698_00001	-	-	-	-	-	-	Non-mobilizable	3418	20035
CP002704	7800	26.0513	rep_cluster_1374	000708__CP002698_00001	-	-	-	-	-	-	Non-mobilizable	3418	20036
CP002730	81883	49.4694	IncFIIA,IncFII	000136__AP014877_00014,000121__CP024805	MOBF	NC_017639_00103	MPF_F	NC_019094_00090,NC_017639_00094,NC_022651_00077,NC_017639_00100,NC_017639_00090	MOBF	NC_010600	Conjugative	3473	20113
CP002731	90868	50.3368	IncI1	000145__HE610900_00001	MOBP,MOBP	NC_019097,NC_011416_00039	MPF_I	NC_019097_00085,NC_022267_00069,NC_022267_00057,NC_019097_00075,NC_019111_00038,NC_019097_00056,NZ_CM001473_00069,NC_015965_00072,NC_023290_00086	MOBP	JN253636	Conjugative	267	3458
CP002732	81475	50.3737	IncFIB	000095__NZ_CP014273_00094	MOBF	NC_017627_00068	MPF_F	NC_022651_00077,NC_019094_00090,NC_010409_00124,NC_009837_00049,NC_017054_00096,NC_018966_00040,NC_013437_00116,NC_007675_00027,NC_010488_00021,NC_017639_00094	-	-	Conjugative	294	3944
CP002733	65549	51.894	IncI1	000145__HE610900_00001	MOBP	NC_017643_00011	MPF_I	NC_017643_00047,NC_017643_00042,NC_017643_00041,NC_017643_00038,NC_017643_00039,NC_017643_00033,NC_017643_00021,NC_017643_00037	-	-	Conjugative	702	13461
CP002747	26473	26.3929	-	-	-	-	-	-	-	-	Non-mobilizable	1703	17367
CP002748	30294	29.5438	-	-	-	-	-	-	-	-	Non-mobilizable	1278	16414
CP002749	30547	28.8343	-	-	-	-	-	-	-	-	Non-mobilizable	1278	16417
CP002750	30529	29.2116	-	-	-	-	-	-	-	-	Non-mobilizable	1278	16418
CP002751	29936	29.5363	rep_cluster_1662	001063__CP001303_00032	-	-	-	-	-	-	Non-mobilizable	1278	16415
CP002752	30092	29.2736	-	-	-	-	-	-	-	-	Non-mobilizable	1278	16416
CP002753	30767	29.0344	-	-	-	-	-	-	-	-	Non-mobilizable	1278	16419
CP002754	66242	27.4705	rep_cluster_1621	001007__CP001200_00032	-	-	-	-	-	-	Non-mobilizable	1277	16413
CP002755	10209	24.4098	-	-	-	-	-	-	-	-	Non-mobilizable	2108	18064
CP002756	27137	24.5827	-	-	-	-	-	-	-	-	Non-mobilizable	1269	16391
CP002757	23029	23.6007	-	-	-	-	-	-	-	-	Non-mobilizable	2136	18111
CP002758	24945	24.0208	-	-	-	-	-	-	-	-	Non-mobilizable	1773	17494
CP002759	27319	24.7666	-	-	-	-	-	-	-	-	Non-mobilizable	2139	18122
CP002760	30502	27.5293	rep_cluster_1529	000886__CP001420_00032	-	-	-	-	-	-	Non-mobilizable	1265	16371
CP002761	55219	28.3381	-	-	-	-	-	-	-	-	Non-mobilizable	1775	17496
CP002762	29448	31.5234	rep_cluster_1529	000884__NC_015920_00029	-	-	-	-	-	-	Non-mobilizable	3434	20056
CP002765	194769	33.9828	rep_cluster_241	001518__NC_015598	-	-	MPF_T	NC_015598_00119	-	-	Non-mobilizable	2337	18423
CP002766	46296	36.0247	rep_cluster_707	002179__NC_015603	MOBQ	NC_015603_00001	MPF_T	NC_011839_00038,NC_011352_00013	-	-	Conjugative	1346	16638
CP002768	72392	43.6126	rep_cluster_559	001958__CP002768_00010	-	-	MPF_F	NC_009999_00033,NC_009661_00054,NC_009661_00070,NC_017570_00033,NC_011668_00023,NC_011668_00020,NC_011665_00028,NC_017572_00033,NC_011668_00024,NC_011668_00013,NC_011665_00018	-	-	Non-mobilizable	3484	20132
CP002769	60958	43.6448	-	-	MOBF	NC_017572_00015	MPF_F	NC_009999_00033,NC_009661_00054,NC_011665_00034,NC_009661_00070,NC_011668_00023,NC_011668_00020,NC_011665_00028,NC_011665_00018,NC_011668_00024,NC_017570_00018,NC_011668_00013,NC_017572_00033	-	-	Conjugative	3481	20126
CP002784	256269	58.9135	rep_cluster_492	001861__CP002784_00283	-	-	-	-	-	-	Non-mobilizable	2683	18985
CP002785	70499	57.91	rep_cluster_1776,rep_cluster_946	001195__CP021213,002430__NC_015592_00083	MOBQ	NC_015592_00035	-	-	-	-	Mobilizable	2674	18975
CP002787	17897	63.8655	rep_cluster_498	001868__CP002787	MOBF	NC_015560_00017	-	-	-	-	Mobilizable	3595	20274
CP002788	106784	61.8576	rep_cluster_132	000638__CP002788_00103	MOBF	NC_015561_00062	-	-	-	-	Mobilizable	3596	20275
CP002795	4233	64.3751	IncW	000214__CP002795_00001	MOBQ	NC_015066_00001	-	-	-	-	Mobilizable	2934	19324
CP002800	123733	64.838	rep_cluster_647	002102__AP017658_00105	-	-	MPF_T	NC_015974_00107,NC_015595_00084,NC_015595_00083,NC_015595_00082,NC_015974_00115	-	-	Non-mobilizable	1671	17231
CP002802	12355	67.7944	-	-	-	-	-	-	-	-	Non-mobilizable	3593	20272
CP002803	5448	43.08	-	-	-	-	-	-	-	-	Non-mobilizable	3594	20273
CP002812	120153	41.3931	rep_cluster_1435	000777__CP002812	MOBH	NC_017577_00050	MPF_F	NC_017577_00045,NC_017577_00056,NC_017577_00043,NC_017577_00018,NC_017577_00017,NC_017577_00049,NC_017577_00007,NC_017577_00006	-	-	Conjugative	3477	20120
CP002813	91728	42.8702	rep_cluster_862	002342__NC_017580	MOBH	NC_017580_00002	MPF_G	NC_017580_00084,NC_017580_00060,NC_017580_00087,NC_017580_00086,NC_017580_00085,NC_017580_00040,NC_017580_00081	-	-	Conjugative	3478	20121
CP002814	71173	42.2126	-	-	-	-	-	-	-	-	Non-mobilizable	3479	20123
CP002822	133055	60.5539	rep_cluster_503	001875__CP002822_00001	MOBQ	NC_015689_00113	MPF_T	NC_015689_00130,NC_015689_00110,NC_015689_00125	MOBQ	CP007678	Conjugative	2719	19024
CP002823	167269	60.6114	rep_cluster_470	001818__CP002823_00001	MOBP	NC_017539_00141	MPF_T	NC_015685_00116,NC_015685_00118,NC_015685_00113,NC_015685_00123,NC_007960_00083	-	-	Conjugative	3488	20141
CP002827	133057	60.5537	rep_cluster_503	001875__CP002822_00001	MOBQ	NC_015689_00113	MPF_T	NC_015689_00130,NC_015689_00110,NC_015689_00125	MOBQ	CP007678	Conjugative	2719	19024
CP002828	167269	60.6114	rep_cluster_470	001818__CP002823_00001	MOBP	NC_017539_00141	MPF_T	NC_015685_00116,NC_015685_00118,NC_015685_00113,NC_015685_00123,NC_007960_00083	-	-	Conjugative	3488	20141
CP002832	54948	46.4876	rep_cluster_286	001583__NC_016936_00022	-	-	-	-	-	-	Non-mobilizable	3528	20199
CP002836	80849	43.9535	-	-	-	-	-	-	-	-	Non-mobilizable	1980	17861
CP002837	19638	40.4165	rep_cluster_341	001655__NC_015661_00004	-	-	-	-	-	-	Non-mobilizable	2715	19020
CP002845	12160	39.9589	rep_cluster_54	001911__CP006015	-	-	-	-	-	-	Non-mobilizable	3122	19639
CP002846	14173	41.1416	rep_cluster_2013	001449__EU596446	-	-	-	-	-	-	Non-mobilizable	3129	19647
CP002847	19059	36.8645	rep_cluster_1393	000727__NC_015701_00007	-	-	-	-	-	-	Non-mobilizable	3124	19641
CP002848	7047	39.2366	rep_cluster_49	001854__CP002848	-	-	-	-	-	-	Non-mobilizable	3127	19644
CP002849	4085	29.8164	-	-	-	-	-	-	-	-	Non-mobilizable	3071	19580
CP002851	32479	43.4589	rep_cluster_152	000873__CP002851_00012	-	-	-	-	-	-	Non-mobilizable	3024	19508
CP002852	32283	45.414	rep_cluster_284	001582__CP002852_00016	-	-	-	-	-	-	Non-mobilizable	3030	19516
CP002853	31692	43.2286	-	-	-	-	-	-	-	-	Non-mobilizable	3023	19505
CP002854	18461	41.7908	-	-	-	-	-	-	-	-	Non-mobilizable	3028	19514
CP002855	4023	37.6336	-	-	-	-	-	-	-	-	Non-mobilizable	3521	20192
CP002856	2750	41.3091	rep_cluster_1924	001364__CP002856	MOBV	NC_017185_00001	-	-	-	-	Mobilizable	3520	20190
CP002860	106999	46.2621	rep_cluster_1344	000662__NC_015693_00053	-	-	-	-	-	-	Non-mobilizable	3591	20270
CP002861	93527	41.4308	rep_cluster_597	002029__NC_015704	MOBP	NC_015704_00025	MPF_T	NC_015704_00009,NC_015704_00092	-	-	Conjugative	3588	20267
CP002862	66926	40.8048	rep_cluster_1309	000627__CP002862_00071	MOBP	NC_015694_00007	MPF_T	NC_015694_00023,NC_015694_00018	-	-	Conjugative	3590	20269
CP002863	44754	43.1582	rep_cluster_293	001601__NC_015705_00008	-	-	-	-	-	-	Non-mobilizable	3587	20266
CP002864	38784	44.1832	rep_cluster_1176	000458__NC_015695_00023	-	-	-	-	-	-	Non-mobilizable	3589	20268
CP002866	37387	40.9608	-	-	-	-	-	-	-	-	Non-mobilizable	3032	19519
CP002867	34161	43.9975	-	-	-	-	-	-	-	-	Non-mobilizable	3029	19515
CP002875	3260	21.0123	-	-	-	-	-	-	-	-	Non-mobilizable	3513	20176
CP002887	63653	49.2985	IncFII,IncFIA	000135__NC_014107_00001,000093__KX023259_00112	-	-	-	-	-	-	Non-mobilizable	1937	17810
CP002900	18992	36.6997	rep_cluster_589	002003__CP002900_00004	MOBV	NC_016821_00017	-	-	-	-	Mobilizable	2073	17987
CP002908	89480	65.1185	-	-	MOBP	NC_018582_00070	-	-	-	-	Mobilizable	1190	16175
CP002909	172385	64.7121	rep_cluster_162	001004__CP002909_00072	MOBF	NC_018583_00038	-	-	-	-	Mobilizable	3446	20085
CP002911	202852	50.1696	IncH,IncFIB,rep_cluster_1150	000137__CP017986_00041,000107__CP014778_00094,000430__CP020850	-	-	-	-	-	-	Non-mobilizable	180	2058
CP002926	4727	38.3118	rep_cluster_1560	000929__NC_015876	MOBV	NC_015876_00001	-	-	-	-	Mobilizable	3574	20248
CP002934	26539	25.8751	-	-	-	-	-	-	-	-	Non-mobilizable	1706	17374
CP002935	30718	28.8463	rep_cluster_1857	001288__NC_011647	-	-	-	-	-	-	Non-mobilizable	1298	16529
CP002936	30065	29.1568	rep_cluster_1621	001007__CP001200_00032	-	-	-	-	-	-	Non-mobilizable	1298	16532
CP002937	30000	29.19	-	-	-	-	-	-	-	-	Non-mobilizable	1298	16534
CP002938	31118	29.311	-	-	-	-	-	-	-	-	Non-mobilizable	1298	16530
CP002939	30949	29.177	rep_cluster_1662	001063__CP001303_00032	-	-	-	-	-	-	Non-mobilizable	1298	16526
CP002940	25262	28.4736	-	-	-	-	-	-	-	-	Non-mobilizable	1297	16519
CP002941	29421	29.1798	-	-	-	-	-	-	-	-	Non-mobilizable	1298	16521
CP002942	24675	24.0122	-	-	-	-	-	-	-	-	Non-mobilizable	1267	16385
CP002943	26626	24.2357	rep_cluster_2045,rep_cluster_1945	001470__NC_011867_00027,001387__CP009063_00002	-	-	-	-	-	-	Non-mobilizable	3519	20188
CP002944	22901	24.357	-	-	-	-	-	-	-	-	Non-mobilizable	1770	17490
CP002945	22449	23.3552	-	-	-	-	-	-	-	-	Non-mobilizable	2138	18120
CP002946	27239	30.8859	rep_cluster_280	001555__CP000403_00003	-	-	-	-	-	-	Non-mobilizable	3437	20072
CP002947	20715	29.6404	-	-	-	-	-	-	-	-	Non-mobilizable	2143	18126
CP002948	30180	24.7846	rep_cluster_1621	001011__CP002311_00032	-	-	-	-	-	-	Non-mobilizable	1698	17348
CP002949	33903	23.5407	-	-	-	-	-	-	-	-	Non-mobilizable	3516	20180
CP002950	57919	27.0222	-	-	-	-	-	-	-	-	Non-mobilizable	1780	17520
CP002951	65840	52.2053	IncN	000156__NC_014304_00092	MOBP	NC_018999_00016	MPF_G	NC_014304_00045,NC_014304_00046,NC_014304_00040,NC_014304_00041,NC_014304_00056,NC_018999_00045,NC_014304_00062	-	-	Conjugative	2872	19238
CP002954	5289	35.9236	rep_cluster_137	000690__NC_017064_00003	-	-	-	-	-	-	Non-mobilizable	2762	19101
CP002957	96210	50.2276	IncFIB	000104__CP010386_00052	-	-	-	-	-	-	Non-mobilizable	447	9202
CP002958	8431	44.0161	-	-	-	-	-	-	-	-	Non-mobilizable	2077	17994
CP002960	25287	53.0984	rep_cluster_1543	000908__NC_018021_00008	-	-	-	-	-	-	Non-mobilizable	3460	20100
CP002962	190222	34.0912	-	-	MOBP	NC_018742_00141	MPF_T	NC_018742_00154,NC_018742_00003	-	-	Conjugative	4343	21125
CP002963	100312	34.2133	-	-	-	-	-	-	-	-	Non-mobilizable	4344	21126
CP002964	58952	36.6264	rep_cluster_1180	000463__CP002964_00029	-	-	-	-	-	-	Non-mobilizable	4372	21154
CP002965	38576	34.0056	-	-	-	-	-	-	-	-	Non-mobilizable	4373	21155
CP002966	34141	31.7478	rep_cluster_1212	000503__CP002966_00008	-	-	-	-	-	-	Non-mobilizable	4374	21156
CP002968	102535	49.9468	IncI1	000145__HE610900_00001	MOBP	NC_019097	MPF_I	NC_019097_00085,NC_022267_00069,NC_022267_00057,NC_019097_00075,NC_019111_00038,NC_019097_00056,NZ_CM001473_00069,NC_015965_00072,NC_023290_00086	MOBP	HM021326	Conjugative	267	3376
CP002969	5360	46.0261	ColRNAI_rep_cluster_1987	000019__CP000651_00005	MOBP	NC_016903_00002	-	-	MOBP	CP008720	Mobilizable	538	11990
CP002971	5360	46.0075	ColRNAI_rep_cluster_1987	000019__CP000651_00005	MOBP	NC_016903_00002	-	-	MOBP	CP008720	Mobilizable	538	11989
CP002973	237766	58.4028	rep_cluster_377	001695__CP002973_00001	-	-	-	-	-	-	Non-mobilizable	1551	16968
CP002974	94494	61.1351	rep_cluster_288	001594__CP002974_00072	-	-	-	-	-	-	Non-mobilizable	1548	16963
CP002975	70384	62.7827	rep_cluster_252,rep_cluster_735	001530__CP010865_00002,002212__CP002975_00001	-	-	-	-	-	-	Non-mobilizable	1545	16958
CP002977	261820	57.9948	rep_cluster_377	001694__NC_018291_00001	-	-	-	-	-	-	Non-mobilizable	1551	16967
CP002978	78238	62.6652	rep_cluster_288	001591__CP002978_00062	-	-	-	-	-	-	Non-mobilizable	1548	16962
CP002979	65245	62.7205	rep_cluster_252,rep_cluster_735	001531__CP014802_00143,002212__CP002975_00001	-	-	-	-	-	-	Non-mobilizable	1545	16957
CP002981	12783	35.7741	rep_cluster_137,rep_cluster_60	000696__KM583811_00001,002039__KM583810_00001	MOBP	NC_014257_00004	-	-	-	-	Mobilizable	2766	19105
CP002984	3253	37.3809	rep_cluster_137	000691__NC_020556_00001	-	-	-	-	-	-	Non-mobilizable	2760	19098
CP002995	290055	68.2409	-	-	MOBP	NC_015951_00199	-	-	-	-	Mobilizable	3572	20246
CP002996	191151	69.6957	-	-	-	-	-	-	-	-	Non-mobilizable	3570	20244
CP003016	3816	30.4507	-	-	-	-	-	-	-	-	Non-mobilizable	3069	19576
CP003018	74613	35.9991	rep_cluster_237	001513__CP010587_00071	-	-	-	-	-	-	Non-mobilizable	1620	17115
CP003019	9699	32.2198	rep_cluster_1985	001424__CP003019	-	-	-	-	-	-	Non-mobilizable	1998	17884
CP003020	7006	33.2144	-	-	-	-	-	-	-	-	Non-mobilizable	3522	20193
CP003027	166725	52.1577	IncFIB	000109__NC_015963_00158	MOBF	NC_015963_00101	MPF_F	NC_014107_00145,NC_015963_00087,NC_014107_00154,NC_015963_00088,NC_014107_00137,NC_015963_00095,NC_015963_00078,NC_015963_00068,NC_015963_00069,NC_014107_00127,NC_015963_00074,NC_015963_00071,NC_015963_00100	-	-	Conjugative	3567	20241
CP003028	32574	53.0024	rep_cluster_24	001516__NC_015969_00028	-	-	-	-	-	-	Non-mobilizable	3565	20239
CP003030	105449	59.4847	rep_cluster_1386	000725__CP003030_00010	-	-	-	-	-	-	Non-mobilizable	3564	20238
CP003031	3137	68.0268	-	-	MOBF	NC_015967_00001	-	-	-	-	Mobilizable	3566	20240
CP003035	54289	49.2089	IncFIB,IncFIIA,ColRNAI_rep_cluster_1291,IncFII	000096__NC_019117_00097,000136__AP014877_00014,000002__NC_009781,000121__CP024805	MOBP	NC_011416_00039	-	-	-	-	Mobilizable	314	4058
CP003036	5163	47.4918	ColRNAI_rep_cluster_1291	000001__EU090225_00001	MOBQ	NC_019783_00003	-	-	-	-	Mobilizable	354	5508
CP003037	4197	42.3636	ColRNAI_rep_cluster_1857	000008__AJ627566	-	-	-	-	MOBP,MOB_unknown	NC_019299,NC_019986	Mobilizable	401	7452
CP003042	56977	51.9087	rep_cluster_2015	001451__CP003042	-	-	MPF_T	NC_021361_00061,NC_021361_00060,NC_021361_00045,NC_021361_00067,NC_021361_00048	-	-	Non-mobilizable	2169	18161
CP003044	56473	37.7472	rep_cluster_778	002255__CP003044_00001	MOBQ,MOBP	NC_015603_00001,NC_015979_00031	-	-	-	-	Mobilizable	1407	16729
CP003052	88600	63.1546	rep_cluster_1761	001179__CP003052_00048	MOBP	NC_019941_00022	MPF_T	NC_019941_00062,NC_019941_00058,NC_019941_00053,NC_019941_00059,NC_019941_00056	-	-	Conjugative	3230	19775
CP003055	143623	63.9027	rep_cluster_1606	000989__CP003055	MOBF	NC_018023_00069	-	-	-	-	Mobilizable	3459	20099
CP003067	110881	29.005	rep_cluster_770	002250__CP003067_00077	-	-	MPF_T	NC_019956_00093	-	-	Non-mobilizable	2577	18811
CP003072	12763	53.851	IncP	000170__CP003072_00011	-	-	-	-	-	-	Non-mobilizable	2839	19198
CP003073	9865	60.3345	-	-	-	-	-	-	-	-	Non-mobilizable	3233	19778
CP003074	2804	61.8402	rep_cluster_476	001830__CP003074	-	-	-	-	-	-	Non-mobilizable	3232	19777
CP003076	4050	56.0988	-	-	-	-	-	-	-	-	Non-mobilizable	3557	20230
CP003079	394147	64.9197	rep_cluster_1586	000962__NC_019957_00198	MOBF	NC_019957_00206	-	-	-	-	Mobilizable	3229	19774
CP003080	198589	65.6763	rep_cluster_248	001525__CP000657_00312	-	-	-	-	-	-	Non-mobilizable	3228	19773
CP003081	164114	67.5792	rep_cluster_245	001522__CP003081_00185	-	-	-	-	-	-	Non-mobilizable	2190	18187
CP003086	280753	52.2509	rep_cluster_1263	000576__NC_017553_00001	-	-	-	-	-	-	Non-mobilizable	2900	19271
CP003091	356263	58.7333	rep_cluster_219	001488__NC_016591	MOBF	NC_016591_00351	MPF_F	NC_016591_00351,NC_016591_00345,NC_016591_00352,NC_016591_00353,NC_016591_00350,NC_016591_00346,NC_016591_00355,NC_016591_00372,NC_016591_00359,NC_016591_00312,NC_016591_00313	-	-	Conjugative	3552	20224
CP003092	115232	59.4375	rep_cluster_1100	000357__NC_016592_00103	MOBF	NC_016592_00094	MPF_T	NC_016592_00082,NC_016592_00086,NC_016592_00088,NC_017558_00015,NC_017558_00032	-	-	Conjugative	3551	20223
CP003095	3088	31.8977	-	-	-	-	-	-	-	-	Non-mobilizable	3068	19575
CP003097	31872	47.286	-	-	-	-	-	-	-	-	Non-mobilizable	3553	20226
CP003102	37252	34.8465	rep_cluster_1992	001432__CP003102	-	-	-	-	-	-	Non-mobilizable	2376	18483
CP003103	35428	35.1473	rep_cluster_1510	000854__NC_016820_00014	MOBV	NC_016820_00021	-	-	-	-	Mobilizable	2377	18487
CP003104	24548	38.2842	-	-	MOBV	NC_016821_00017	-	-	-	-	Mobilizable	2320	18392
CP003105	19293	35.1578	rep_cluster_589	002000__NC_016828_00016	MOBV	NC_016821_00017	-	-	-	-	Mobilizable	2106	18057
CP003110	94015	48.0742	IncH	000138__CP021336_00001	-	-	-	-	-	-	Non-mobilizable	1106	15889
CP003111	66078	48.9134	IncFIB	000096__NC_019117_00097	MOBP	NC_011416_00039	MPF_F	NZ_CM001154_00091,NC_022651_00077	MOBP	CP007673	Conjugative	315	4060
CP003112	12068	48.9311	ColRNAI_rep_cluster_1987	000020__CP023920	MOBP	NC_019076_00002	-	-	MOBP	NC_008697	Mobilizable	387	6751
CP003113	6211	52.5197	ColRNAI_rep_cluster_1987	000019__CP000651_00005	-	-	-	-	MOBP	AJ001708	Mobilizable	583	12444
CP003114	5954	45.8011	ColRNAI_rep_cluster_1857	000008__AJ627566	MOBP	NC_020251_00005	-	-	MOBP	KY421937	Mobilizable	508	11494
CP003120	174494	65.7341	-	-	-	-	-	-	-	-	Non-mobilizable	1428	16756
CP003127	19716	65.5508	-	-	-	-	-	-	-	-	Non-mobilizable	3541	20212
CP003133	53630	34.8611	rep_cluster_1699	001107__JN225497_00005	MOBP,MOB_Unknown	NC_017496_00002,JQ821353	-	-	-	-	Mobilizable	2942	19341
CP003134	49219	35.1368	rep_cluster_667,rep_cluster_554	002127__CP016693_00001,001939__AJ550509_00002	MOBQ	NC_017478_00010	-	-	-	-	Mobilizable	3323	19904
CP003135	17661	37.3988	rep_cluster_414	001738__NC_017495_00001	-	-	-	-	-	-	Non-mobilizable	2984	19420
CP003136	3978	37.8331	rep_cluster_174	001158__CP003136	-	-	-	-	-	-	Non-mobilizable	3490	20143
CP003139	2450	38.8163	rep_cluster_689	002154__CP003139_00001	-	-	-	-	-	-	Non-mobilizable	3546	20217
CP003140	17830	37.9585	rep_cluster_1255	000565__CP002462_00034	-	-	-	-	-	-	Non-mobilizable	1313	16570
CP003141	23136	39.9939	rep_cluster_707,rep_cluster_172	002180__CP003141_00004,001134__CP003145_00001	MOBQ	NC_016607_00009	-	-	-	-	Mobilizable	1414	16739
CP003142	36338	40.6049	rep_cluster_778	002255__CP003044_00001	MOBQ	NC_015603_00001	MPF_T	NC_011839_00038,NC_011352_00013	-	-	Conjugative	1402	16722
CP003145	33246	41.232	rep_cluster_172	001134__CP003145_00001	MOBQ	NC_011352_00007	-	-	-	-	Mobilizable	1333	16608
CP003158	80592	33.9662	rep_cluster_798,rep_cluster_667,rep_cluster_656,rep_cluster_414	002273__CP016708,002127__CP016693_00001,002110__KM007160_00048,001745__CP002369_00001	MOBQ,MOB_Unknown,MOBP	NC_017478_00010,JQ821353,NC_019350_00002	-	-	MOBQ	CP007015	Mobilizable	3323	19901
CP003159	53051	32.4047	rep_cluster_1699	001107__JN225497_00005	MOB_Unknown,MOBP	JQ821353,NC_017484_00003	-	-	-	-	Mobilizable	2944	19349
CP003160	38673	37.1189	rep_cluster_570	001969__NC_019436_00001	MOBP,MOB_Unknown	NC_017484_00003,JQ821353	-	-	-	-	Mobilizable	1218	16220
CP003161	11676	34.0613	rep_cluster_619	002069__CP003161_00001	MOB_Unknown	JQ821353	-	-	-	-	Mobilizable	2951	19357
CP003162	7045	38.4244	rep_cluster_1255	000565__CP002462_00034	-	-	-	-	-	-	Non-mobilizable	2013	17901
CP003163	6159	35.85	rep_cluster_556	001944__MF150537	-	-	-	-	MOBP	NC_004566	Mobilizable	2966	19384
CP003164	5461	30.0678	rep_cluster_556	001952__CP012651_00006	MOB_Unknown	JQ821353	-	-	MOBP	Z74787	Mobilizable	2959	19368
CP003165	4263	31.9728	rep_cluster_800	002283__Z22704	-	-	-	-	-	-	Non-mobilizable	3313	19881
CP003172	8462	54.9634	rep_cluster_1228	000524__NC_016746_00006	-	-	-	-	-	-	Non-mobilizable	3540	20211
CP003173	4245	54.4405	-	-	MOBV	NC_016747_00003	-	-	-	-	Mobilizable	3535	20206
CP003180	84933	56.3268	-	-	-	-	-	-	-	-	Non-mobilizable	3560	20233
CP003188	55304	36.1891	rep_cluster_1396	000729__CP000486_00026	-	-	-	-	-	-	Non-mobilizable	1179	16157
CP003189	10288	31.0848	rep_cluster_1830	001255__CP003189	MOBV	NC_016780_00010	-	-	-	-	Mobilizable	986	15375
CP003201	27111	25.9341	-	-	-	-	-	-	-	-	Non-mobilizable	1708	17382
CP003202	61166	26.7518	-	-	-	-	-	-	-	-	Non-mobilizable	1777	17514
CP003204	231551	61.5147	rep_cluster_1668	001069__CP003204_00001	MOBF	NC_018532_00120	MPF_T	NC_018532_00211	-	-	Conjugative	3449	20088
CP003205	112992	60.8751	rep_cluster_1251	000560__NC_009453_00093	-	-	-	-	-	-	Non-mobilizable	3989	20726
CP003223	122799	49.4613	IncFIB	000100__NZ_CP016161_00012	-	-	-	-	-	-	Non-mobilizable	442	9170
CP003224	111195	53.3055	IncR,IncFII,IncFII,IncU	000204__CP008701_00115,000129__CP018340,000113__CP022035,000210__KF623109_00045	MOBF	NC_021231_00058	MPF_F	NC_019155_00032,NC_014312_00118,NC_021654_00016,NC_014312_00128,NC_023332_00154,NC_021502_00131,NC_014312_00116,NC_022609_00081,NC_019389_00080,NC_019389_00068,NC_019165_00034,NC_021502_00150	-	-	Conjugative	100	736
CP003225	105974	52.4591	IncA/C2	000092__CP025470	-	-	MPF_F	NC_012885_00167,NC_008612_00190	MOBH	JQ319772	Mobilizable	68	527
CP003226	3751	52.1728	ColRNAI_rep_cluster_1291	000001__EU090225_00001	MOBQ	NC_019783_00003	-	-	-	-	Mobilizable	361	5911
CP003227	3353	42.8273	ColRNAI_rep_cluster_1987,rep_cluster_2050	000019__CP000651_00005,001473__CP024541	-	-	-	-	-	-	Non-mobilizable	7	12
CP003240	83885	67.2623	-	-	-	-	-	-	-	-	Non-mobilizable	1529	16941
CP003246	115487	50.6932	rep_cluster_865	002345__NC_016819_00008	-	-	-	-	-	-	Non-mobilizable	3533	20204
CP003250	271713	68.6	rep_cluster_1062	000307__NC_019387_00081	-	-	-	-	-	-	Non-mobilizable	2868	19233
CP003251	57223	68.4305	rep_cluster_1779,rep_cluster_1113	001205__CP010824,000374__CP010826_00070	-	-	-	-	-	-	Non-mobilizable	3327	19913
CP003253	265886	68.5222	rep_cluster_1121	000399__NC_017588_00237	-	-	-	-	-	-	Non-mobilizable	2863	19227
CP003254	142731	68.3075	-	-	-	-	MPF_T	NC_017273_00053,NC_017590_00160	-	-	Non-mobilizable	2867	19232
CP003256	149182	47.3375	rep_cluster_451	001795__CP003256_00002	-	-	MPF_F	NC_019898_00050	-	-	Non-mobilizable	3234	19779
CP003258	13386	26.5202	rep_cluster_45	001793__CP003258_00008	-	-	-	-	-	-	Non-mobilizable	2832	19189
CP003262	53393	28.9401	rep_cluster_829	002308__CP003262_00001	-	-	-	-	-	-	Non-mobilizable	2149	18140
CP003266	118712	43.0555	-	-	-	-	-	-	-	-	Non-mobilizable	3185	19716
CP003267	100749	44.3538	-	-	-	-	-	-	-	-	Non-mobilizable	3193	19724
CP003268	44343	48.6187	-	-	-	-	-	-	-	-	Non-mobilizable	3192	19723
CP003269	106004	42.7154	-	-	-	-	-	-	-	-	Non-mobilizable	3187	19718
CP003270	2378	42.1783	Inc13	000082__NC_020289_00001	-	-	-	-	-	-	Non-mobilizable	3191	19722
CP003271	2345	42.6866	-	-	-	-	-	-	-	-	Non-mobilizable	3184	19715
CP003272	5214	46.8738	-	-	-	-	-	-	-	-	Non-mobilizable	3190	19721
CP003276	164566	69.0045	rep_cluster_1879	001314__CP003276_00049	-	-	-	-	-	-	Non-mobilizable	1868	17697
CP003277	73285	70.9436	-	-	-	-	-	-	-	-	Non-mobilizable	3527	20198
CP003279	181431	46.4298	IncFIA	000093__KX023259_00112	MOBH	NC_013365_00169	MPF_F	NC_019360_00278,NC_002305_00120,NC_019360_00255,NC_019360_00256,NC_009981_00239,NC_005211_00030	-	-	Conjugative	957	15284
CP003286	80384	37.2313	rep_cluster_1727	001144__NC_019428_00021	-	-	-	-	-	-	Non-mobilizable	2575	18809
CP003287	56037	37.254	-	-	-	-	-	-	-	-	Non-mobilizable	2574	18808
CP003288	20025	37.4182	-	-	-	-	-	-	-	-	Non-mobilizable	3312	19880
CP003290	88544	49.7289	IncI1	000145__HE610900_00001	MOBP	NC_019097	MPF_I	NC_019097_00085,NC_019111_00038,NC_022267_00057,NC_019097_00075,NC_022267_00069,NC_019097_00056,NZ_CM001473_00069,NC_015965_00072,NC_023290_00086	MOBP	JN253636	Conjugative	267	3361
CP003291	74217	47.0943	IncFIB,IncFIIA,IncFII	000096__NC_019117_00097,000136__AP014877_00014,000121__CP024805	MOBF	NC_011980_00044	-	-	MOBP	NZ_CM001472	Mobilizable	316	4066
CP003294	55585	62.4575	-	-	-	-	-	-	-	-	Non-mobilizable	1967	17845
CP003296	19829	34.9589	-	-	MOBP	NC_019377_00008	-	-	-	-	Mobilizable	1223	16227
CP003298	109274	45.3072	rep_cluster_488	001852__AP017612_00001	-	-	-	-	-	-	Non-mobilizable	362	5962
CP003299	74213	47.0807	IncFIB,IncFIIA,IncFII	000096__NC_019117_00097,000136__AP014877_00014,000121__CP024805	MOBF	NC_011980_00044	-	-	MOBP	NZ_CM001472	Mobilizable	316	4067
CP003302	75573	47.1676	IncFIB,IncFIIA,IncFII	000096__NC_019117_00097,000136__AP014877_00014,000121__CP024805	MOBF	NC_011980_00044	-	-	MOBP	NZ_CM001472	Mobilizable	316	4068
CP003314	5360	47.4813	-	-	MOBP,MOBF	NC_019214_00002,NC_019255_00001	-	-	-	-	Mobilizable	581	12347
CP003327	2913	28.8019	rep_cluster_424	001759__CP003327	-	-	-	-	-	-	Non-mobilizable	3444	20083
CP003335	31974	33.9745	rep_cluster_81	002294__CP015013	-	-	MPF_F	NC_015462_00004	-	-	Non-mobilizable	2292	18354
CP003336	18263	32.1908	rep_cluster_16	000975__CP003336	MOBQ	NC_013938_00014	-	-	-	-	Mobilizable	2293	18355
CP003337	22851	33.399	rep_cluster_41	001733__CP015015	-	-	-	-	-	-	Non-mobilizable	2288	18346
CP003339	26610	33.7279	rep_cluster_41	001733__CP015015	MOBQ	NC_017041_00025	-	-	-	-	Mobilizable	2287	18345
CP003343	15099	31.4458	-	-	-	-	-	-	-	-	Non-mobilizable	2293	18358
CP003352	56520	35.3875	rep_cluster_889	002369__NC_021995_00001	MOBP	NC_021995_00038	MPF_T	NC_020208_00096	-	-	Conjugative	1654	17189
CP003353	3847	38.9914	rep_cluster_1077	000325__NC_017023_00001	MOBV	NC_017023_00004	-	-	-	-	Mobilizable	565	12299
CP003354	4119	36.805	rep_cluster_935	002420__CP003354_00001	MOBV	NC_017024_00005	-	-	-	-	Mobilizable	564	12297
CP003356	9669	37.1393	rep_cluster_669	002128__NC_023147	-	-	-	-	-	-	Non-mobilizable	3009	19487
CP003361	26923	52.6836	-	-	-	-	-	-	-	-	Non-mobilizable	3458	20098
CP003365	54731	60.1104	rep_cluster_1545	000910__CP003365_00005	-	-	-	-	-	-	Non-mobilizable	3238	19783
CP003366	39149	59.8585	rep_cluster_1559	000927__CP003366_00019	-	-	-	-	-	-	Non-mobilizable	3237	19782
CP003367	32131	58.9898	-	-	MOBF	NC_019895_00030	MPF_T	NC_019895_00010	-	-	Conjugative	3236	19781
CP003370	4946	31.0554	rep_cluster_1118	000393__NC_019961_00001	MOBP	NC_019969_00003	-	-	-	-	Mobilizable	892	14909
CP003371	4175	32.0958	rep_cluster_1257	000569__NC_020165_00005	MOBP	NC_019969_00003	-	-	-	-	Mobilizable	895	14912
CP003376	56267	64.265	IncP	000179__NC_001735_00020	MOBP	NC_001735_00050	MPF_T	NC_008459_00022,NC_001735_00049,NC_004956_00085,NC_019318_00059	MOBP	NZ_CP009107	Conjugative	1095	15815
CP003381	47825	54.597	IncP	000184__CP003381_00006	MOBP	NC_021918_00036	MPF_T	NC_021918_00011,NC_021918_00009,NC_017858_00013,NC_021918_00035	MOBP	NC_011078	Conjugative	1052	15718
CP003384	75245	61.4287	-	-	-	-	-	-	-	-	Non-mobilizable	3239	19784
CP003387	93877	53.1035	IncFIB,IncFII	000101__NZ_CP012345_00042,000114__CP015527	-	-	MPF_F	NC_017054_00096,NC_019002_00072,NC_017054_00095,NC_019094_00090,NC_017054_00098,NC_022651_00077,NC_013437_00116,NC_017054_00100,NC_019112_00063,NC_014615_00033,NZ_CM001063_00039,NC_003277_00107	-	-	Non-mobilizable	378	6385
CP003411	33499	68.9006	-	-	-	-	-	-	-	-	Non-mobilizable	2998	19465
CP003417	37581	41.2123	IncX1	000215__KC853434_00019	MOBP	NC_019096_00001	MPF_T	NC_023277_00163,NC_017624_00009,NC_019138_00026,NC_019067_00043,NC_010860_00022	-	-	Conjugative	259	3145
CP003420	22406	31.7817	-	-	-	-	MPF_T	NC_017919_00024,NC_017919_00021	-	-	Non-mobilizable	3498	20156
CP003425	67208	55.0411	IncI1	000143__NZ_CP003425_00008	MOBF	NC_015972_00024	MPF_F	NC_015972_00028,NC_015972_00029,NC_015972_00039,NC_015972_00037,NC_015972_00025,NC_015972_00033	-	-	Conjugative	2795	19143
CP003469	5458	23.9282	rep_cluster_1361	000680__CP003469_00001	-	-	-	-	-	-	Non-mobilizable	2661	18958
CP003477	12113	33.7901	rep_cluster_137	000692__CP012906	MOBP	NC_019564_00009	-	-	-	-	Mobilizable	2768	19107
CP003480	12465	34.4966	rep_cluster_438	001778__NC_017736_00006	MOBP	NC_017738_00008	-	-	-	-	Mobilizable	3469	20109
CP003482	14124	32.7244	rep_cluster_438	001778__NC_017736_00006	MOBP	NC_017738_00008	-	-	-	-	Mobilizable	3470	20110
CP003487	8304	36.5005	rep_cluster_137,rep_cluster_137	000692__CP012906,000693__AF469112_00007	-	-	-	-	-	-	Non-mobilizable	2763	19102
CP003501	77528	34.0458	rep_cluster_650	002107__NC_021727_00037	MOBF	NC_017848_00066	MPF_F	NC_017848_00067,NC_017848_00037,NC_017848_00036,NC_017848_00035,NC_017848_00034,NC_017848_00032,NC_017848_00031,NC_017848_00043,NC_017848_00040,NC_017848_00044	-	-	Conjugative	1843	17631
CP003505	56265	64.2673	IncP	000179__NC_001735_00020	MOBP	NC_001735_00050	MPF_T	NC_008459_00022,NC_001735_00049,NC_004956_00085,NC_019318_00059	MOBP	NZ_CP009107	Conjugative	1095	15814
CP003517	45361	59.0772	rep_cluster_1576	000951__NC_017923_00038	MOBP	NC_017923_00024	MPF_T	NC_017923_00049,NC_017923_00046,NC_017923_00047,NC_017923_00051,NC_017923_00052,NC_017923_00056	-	-	Conjugative	3463	20103
CP003536	3423	30.8793	-	-	-	-	-	-	-	-	Non-mobilizable	3069	19577
CP003550	26836	36.4324	-	-	-	-	-	-	-	-	Non-mobilizable	3278	19823
CP003551	3474	35.5498	rep_cluster_278	001552__CP003551	-	-	-	-	-	-	Non-mobilizable	3275	19820
CP003553	77478	41.1188	rep_cluster_1678	001079__NC_019677_00107	-	-	-	-	-	-	Non-mobilizable	3279	19824
CP003554	6361	45.3545	-	-	-	-	-	-	-	-	Non-mobilizable	3276	19821
CP003556	57884	46.7141	rep_cluster_879	002358__NC_017965_00046	MOBP	NC_017965_00011	MPF_T	NC_017965_00017,NC_017965_00030,NC_017965_00025,NC_017965_00022,NC_017965_00021	MOBP	CP016698	Conjugative	3461	20101
CP003559	23223	46.5745	-	-	-	-	-	-	-	-	Non-mobilizable	3277	19822
CP003562	82913	31.1555	rep_cluster_706	002173__CP003562_00051	-	-	-	-	-	-	Non-mobilizable	4375	21157
CP003584	36262	36.5121	rep_cluster_1018,rep_cluster_185	000268__U32369_00002,001274__DQ198088_00024	MOBV	NC_022618_00010	-	-	-	-	Mobilizable	1874	17708
CP003585	66247	34.3819	rep_cluster_183,rep_cluster_889	001252__NC_010980_00001,002366__KY595966_00031	MOBP	NC_019240_00008	-	-	-	-	Mobilizable	3054	19543
CP003586	251926	35.9713	rep_cluster_893	002374__CP004064_00076	MOBP	NC_021995_00038	MPF_T	NC_020208_00096	-	-	Conjugative	1663	17211
CP003589	117003	57.813	rep_cluster_1964	001406__CP003589	-	-	MPF_I	NC_018746_00118,NC_018746_00102,NC_018746_00101,NC_018746_00030,NC_018746_00098	-	-	Non-mobilizable	3441	20079
CP003593	328634	44.9643	rep_cluster_1271	000586__NC_019690_00034	MOBQ	NC_019690_00138	MPF_T	NC_019690_00103,NC_019690_00131	-	-	Conjugative	3274	19819
CP003595	63272	40.8933	rep_cluster_1716	001129__CP003595_00049	-	-	-	-	-	-	Non-mobilizable	3273	19818
CP003596	10210	39.4123	-	-	-	-	-	-	-	-	Non-mobilizable	3272	19817
CP003598	370830	45.0638	-	-	MOBP	NC_019699_00198	MPF_T	NC_019699_00258	-	-	Conjugative	2572	18806
CP003599	2779	44.0806	Inc13	000062__NC_019696_00002	-	-	-	-	-	-	Non-mobilizable	3271	19816
CP003602	31019	40.9813	-	-	MOBP	NC_019698_00013	-	-	-	-	Mobilizable	3270	19815
CP003606	3735	30.6292	-	-	-	-	-	-	-	-	Non-mobilizable	3070	19579
CP003608	64128	47.6157	-	-	-	-	-	-	-	-	Non-mobilizable	3268	19813
CP003609	50699	49.2968	-	-	MOBP	NC_019694_00034	-	-	-	-	Mobilizable	3269	19814
CP003611	80757	39.3774	rep_cluster_1660	001062__NC_019727_00006	MOBF	NC_019727_00018	-	-	-	-	Mobilizable	3267	19812
CP003612	56464	38.4705	rep_cluster_1680	001082__NC_019728_00014	MOBP	NC_019728_00039	-	-	-	-	Mobilizable	3266	19811
CP003613	55337	41.896	rep_cluster_1622	001012__NC_019752_00032	MOBV	NC_019752_00040	-	-	-	-	Mobilizable	3260	19805
CP003615	300164	45.1267	rep_cluster_1695	001096__NC_019763_00028	MOBQ	NC_019763_00184	MPF_T	NC_019763_00070	-	-	Conjugative	3246	19791
CP003616	260268	44.609	rep_cluster_309	001619__CP003616_00037	-	-	MPF_T	NC_019730_00089	-	-	Non-mobilizable	3247	19792
CP003617	150927	45.5074	-	-	-	-	-	-	-	-	Non-mobilizable	3245	19790
CP003618	74236	44.5633	rep_cluster_1707	001116__NC_019764_00047	-	-	MPF_T	NC_019764_00014	-	-	Non-mobilizable	3244	19789
CP003619	7645	47.5867	-	-	-	-	-	-	-	-	Non-mobilizable	2619	18861
CP003621	54978	40.94	-	-	MOBQ	NC_019733_00014	-	-	-	-	Mobilizable	3265	19810
CP003622	53213	39.8211	-	-	MOBQ	NC_019734_00057	-	-	-	-	Mobilizable	3257	19802
CP003623	50800	39.376	-	-	MOBQ	NC_019754_00002	-	-	-	-	Mobilizable	3258	19803
CP003624	44285	40.5578	-	-	MOBQ	NC_019735_00035	-	-	-	-	Mobilizable	3259	19804
CP003625	39142	41.1144	-	-	MOBP	NC_019736_00027	-	-	-	-	Mobilizable	3255	19800
CP003626	29492	38.841	-	-	-	-	-	-	-	-	Non-mobilizable	3254	19799
CP003627	28455	40.3444	-	-	MOBP	NC_019737_00006	-	-	-	-	Mobilizable	3256	19801
CP003628	4488	39.5945	Inc13	000064__NC_019756_00006	-	-	-	-	-	-	Non-mobilizable	2053	17950
CP003631	146045	45.2703	rep_cluster_421	001757__CP003631_00084	MOBV	NC_019739_00100	MPF_T	NC_019739_00109	-	-	Conjugative	3251	19796
CP003632	93032	47.0999	-	-	-	-	-	-	-	-	Non-mobilizable	3252	19797
CP003633	92471	46.6168	-	-	-	-	-	-	-	-	Non-mobilizable	3264	19809
CP003634	50464	44.6536	rep_cluster_103	000279__NC_019761_00001	-	-	-	-	-	-	Non-mobilizable	3250	19795
CP003635	38468	47.6604	rep_cluster_1604	000987__CP003635_00008	-	-	-	-	-	-	Non-mobilizable	3263	19808
CP003636	28816	46.5852	-	-	-	-	-	-	-	-	Non-mobilizable	3248	19793
CP003637	25982	46.7631	rep_cluster_1719	001132__CP003637_00017	-	-	-	-	-	-	Non-mobilizable	3249	19794
CP003638	20803	46.4548	-	-	-	-	-	-	-	-	Non-mobilizable	3262	19807
CP003640	60447	39.509	-	-	-	-	MPF_T	NC_018066_00066	-	-	Non-mobilizable	3457	20097
CP003641	3897	43.3154	rep_cluster_1945	001388__CP003641	-	-	-	-	-	-	Non-mobilizable	3456	20096
CP003644	154332	40.8839	rep_cluster_1696	001097__NC_019744_00013	MOBF	NC_019744_00034	MPF_T	NC_019744_00122	-	-	Conjugative	3212	19744
CP003645	20876	38.5035	-	-	-	-	-	-	-	-	Non-mobilizable	2051	17948
CP003647	204466	43.773	rep_cluster_1633	001033__NC_019746_00042	-	-	-	-	-	-	Non-mobilizable	2618	18860
CP003648	201822	44.9158	rep_cluster_1708	001117__NC_020051_00116	MOBP	NC_020051_00152	MPF_T	NC_020051_00142	-	-	Conjugative	2571	18805
CP003649	30787	45.2334	rep_cluster_1726	001142__CP003649_00001	MOBV	NC_019759_00013	-	-	-	-	Mobilizable	3253	19798
CP003650	14187	46.5356	-	-	-	-	-	-	-	-	Non-mobilizable	3261	19806
CP003654	309296	39.2802	-	-	MOBP	NC_019765_00139	MPF_T	NC_019765_00080	-	-	Conjugative	2615	18857
CP003655	108587	37.7716	-	-	-	-	-	-	-	-	Non-mobilizable	2616	18858
CP003656	67557	41.072	rep_cluster_1715	001128__NC_019750_00016	-	-	-	-	-	-	Non-mobilizable	2617	18859
CP003657	12398	31.6422	-	-	-	-	-	-	-	-	Non-mobilizable	2614	18856
CP003658	5943	32.2901	-	-	-	-	-	-	-	-	Non-mobilizable	3242	19787
CP003660	219925	39.1024	rep_cluster_345	001660__NC_020050_00023	-	-	MPF_T	NC_019772_00007	-	-	Non-mobilizable	2573	18807
CP003661	177682	38.0781	rep_cluster_1696	001098__CP003661_00081	MOBF	NC_020157_00062	MPF_T	NC_019744_00122	-	-	Conjugative	3213	19745
CP003662	128780	38.3701	rep_cluster_1731	001148__NC_019773_00001	-	-	-	-	-	-	Non-mobilizable	2612	18854
CP003663	97606	40.0938	rep_cluster_1665	001066__NC_019774_00003	MOBP	NC_019774_00047	-	-	-	-	Mobilizable	2613	18855
CP003664	20633	38.1961	rep_cluster_555	001943__AP018277_00006	-	-	-	-	-	-	Non-mobilizable	3221	19753
CP003665	22823	37.1161	-	-	-	-	-	-	-	-	Non-mobilizable	3241	19786
CP003669	4374	31.8701	rep_cluster_1257	000569__NC_020165_00005	-	-	-	-	-	-	Non-mobilizable	895	14913
CP003684	353865	47.5198	IncU,rep_cluster_1254,rep_cluster_1150	000212__CP012556_00176,000562__KT346360_00001,000430__CP020850	MOBH	NC_018107_00109	MPF_F	NC_016980_00110,NC_018107_00101,NC_016980_00240,NC_018107_00235,NC_018107_00216,NC_018107_00227	-	-	Conjugative	1586	17038
CP003688	7826	32.1109	-	-	-	-	-	-	-	-	Non-mobilizable	2595	18831
CP003689	54484	34.7313	rep_cluster_1913	001353__CP003689	-	-	-	-	-	-	Non-mobilizable	2347	18440
CP003690	95433	34.0165	rep_cluster_920	002410__CP003690	-	-	-	-	-	-	Non-mobilizable	2515	18701
CP003691	183210	32.847	rep_cluster_163	001026__NC_020240_00050	MOBP	NC_012655_00001	MPF_T	NC_018686_00120,NC_006578_00007,NC_018686_00025	-	-	Conjugative	1564	17007
CP003692	189702	33.4119	rep_cluster_459	001804__NC_018687_00027	MOBP	NC_018687_00155	-	-	-	-	Mobilizable	2482	18666
CP003693	319710	32.4763	rep_cluster_1912	001352__CP009349	MOBP	NC_018687_00155	-	-	-	-	Mobilizable	2025	17919
CP003698	86256	63.1956	-	-	MOBF	NC_020303_00079	-	-	-	-	Mobilizable	3180	19711
CP003705	18350	41.0245	-	-	-	-	-	-	-	-	Non-mobilizable	3455	20095
CP003706	14947	42.1891	-	-	-	-	-	-	-	-	Non-mobilizable	3033	19520
CP003707	13742	44.2148	-	-	-	-	-	-	-	-	Non-mobilizable	3454	20094
CP003710	33915	42.2763	-	-	-	-	-	-	-	-	Non-mobilizable	3026	19512
CP003711	30952	43.6999	-	-	-	-	-	-	-	-	Non-mobilizable	3031	19517
CP003712	37061	42.3842	-	-	-	-	-	-	-	-	Non-mobilizable	3034	19521
CP003713	32400	43.6914	-	-	-	-	-	-	-	-	Non-mobilizable	3023	19507
CP003714	32801	43.3036	-	-	-	-	-	-	-	-	Non-mobilizable	3025	19511
CP003716	33915	42.2704	-	-	-	-	-	-	-	-	Non-mobilizable	3026	19512
CP003717	30952	43.6773	-	-	-	-	-	-	-	-	Non-mobilizable	3031	19518
CP003718	37058	42.3741	-	-	-	-	-	-	-	-	Non-mobilizable	3034	19522
CP003719	32801	43.3036	-	-	-	-	-	-	-	-	Non-mobilizable	3025	19511
CP003724	14194	24.9753	-	-	MOBP	NC_021277_00003	-	-	-	-	Mobilizable	2787	19132
CP003727	12893	33.5143	Inc18	000086__KY579372_00014	-	-	-	-	-	-	Non-mobilizable	3397	20002
CP003728	62162	35.208	rep_cluster_181	001230__NC_018223_00001	MOBP	NC_018223_00050	MPF_T	NC_018223_00040	-	-	Conjugative	2747	19078
CP003739	80360	60.0324	rep_cluster_688	002152__NC_019906_00045	MOBF	NC_019906_00069	MPF_T	NC_019906_00068	-	-	Conjugative	947	15036
CP003741	62881	52.7918	rep_cluster_609	002053__NC_020907_00001	-	-	-	-	-	-	Non-mobilizable	3159	19682
CP003743	118287	51.4689	rep_cluster_804	002286__CP003743_00127	-	-	-	-	-	-	Non-mobilizable	3160	19683
CP003744	159683	54.3696	rep_cluster_291	001598__CP003744_00001	MOBP	NC_020910_00103	-	-	-	-	Mobilizable	3161	19684
CP003748	218786	33.4135	rep_cluster_125	000558__CP013279	-	-	MPF_T	NC_018501_00133	-	-	Non-mobilizable	1464	16818
CP003749	40993	32.5177	-	-	-	-	-	-	-	-	Non-mobilizable	2520	18707
CP003750	36273	30.7198	rep_cluster_195	001394__CP003750_00005	-	-	-	-	-	-	Non-mobilizable	1975	17855
CP003751	3091	34.9078	rep_cluster_1950	001395__CP003751	-	-	-	-	-	-	Non-mobilizable	1151	16013
CP003753	171030	32.9708	rep_cluster_125,rep_cluster_1721	000558__CP013279,001137__CP004861	-	-	MPF_T	NC_018501_00133	-	-	Non-mobilizable	1465	16820
CP003754	168999	33.1724	rep_cluster_125,rep_cluster_1721	000558__CP013279,001137__CP004861	-	-	MPF_unknown	NC_018501_00133,NC_017203_00099	-	-	Non-mobilizable	1470	16828
CP003755	69876	34.3151	rep_cluster_887,rep_cluster_1721	002364__CP020003,001137__CP004861	-	-	-	-	-	-	Non-mobilizable	2066	17972
CP003756	65470	32.007	rep_cluster_169,rep_cluster_1721	001091__NC_009841_00034,001137__CP004861	-	-	MPF_T	NC_020382_00070,NC_009841_00055	-	-	Non-mobilizable	2252	18281
CP003757	45262	36.0236	rep_cluster_1520	000874__CP000042	-	-	-	-	-	-	Non-mobilizable	2017	17908
CP003758	14056	35.2305	rep_cluster_899	002382__CP003758	-	-	-	-	-	-	Non-mobilizable	3177	19706
CP003759	9070	33.495	-	-	-	-	-	-	-	-	Non-mobilizable	2883	19251
CP003760	8574	30.0676	rep_cluster_30	001608__NC_010177	-	-	-	-	-	-	Non-mobilizable	2250	18261
CP003762	90223	62.5328	rep_cluster_1311	000630__CP003762_00110	MOBP	NC_022125_00033	-	-	-	-	Mobilizable	2245	18255
CP003764	349599	33.3516	-	-	-	-	-	-	-	-	Non-mobilizable	2823	19179
CP003765	235425	36.5883	rep_cluster_1980	001421__NC_018509_00250	-	-	-	-	-	-	Non-mobilizable	2822	19178
CP003766	224872	33.0512	rep_cluster_125,rep_cluster_920,rep_cluster_459	000558__CP013279,002410__CP003690,001806__CP020436_00025	-	-	-	-	-	-	Non-mobilizable	2085	18017
CP003767	14935	39.7389	-	-	-	-	-	-	-	-	Non-mobilizable	3452	20092
CP003768	7697	35.2605	rep_cluster_1850	001277__CP009345	MOBV	NC_016780_00010	-	-	-	-	Mobilizable	998	15390
CP003769	6824	35.9906	-	-	MOBV	NC_018512_00005	-	-	-	-	Mobilizable	2477	18656
CP003812	7487	32.8169	rep_cluster_1631	001029__NC_018640_00007	-	-	-	-	-	-	Non-mobilizable	1309	16566
CP003813	7552	32.8787	rep_cluster_1631	001029__NC_018640_00007	-	-	-	-	-	-	Non-mobilizable	1309	16563
CP003814	7553	32.8876	rep_cluster_279,rep_cluster_1631	001553__AE015926_00005,001028__NC_018635_00003	-	-	-	-	-	-	Non-mobilizable	1309	16557
CP003815	7491	32.9329	rep_cluster_1631	001029__NC_018640_00007	-	-	-	-	-	-	Non-mobilizable	1309	16559
CP003816	7552	32.7993	rep_cluster_1631	001031__CP003816_00006	-	-	-	-	-	-	Non-mobilizable	1309	16558
CP003817	7553	32.9141	rep_cluster_1631	001029__NC_018640_00007	-	-	-	-	-	-	Non-mobilizable	1309	16561
CP003818	7553	32.9273	rep_cluster_1631	001029__NC_018640_00007	-	-	-	-	-	-	Non-mobilizable	1309	16562
CP003819	7553	32.9406	rep_cluster_1631	001029__NC_018640_00007	-	-	-	-	-	-	Non-mobilizable	1309	16560
CP003848	52268	40.4263	-	-	MOBP	NZ_AEOY01000096_00007	-	-	-	-	Mobilizable	2405	18516
CP003850	8721	34.3424	rep_cluster_1172	000454__KY202458_00008	-	-	-	-	-	-	Non-mobilizable	1243	16321
CP003874	45406	49.7247	-	-	-	-	-	-	-	-	Non-mobilizable	3442	20081
CP003886	73490	40.3402	-	-	MOBP	NC_020522_00022	MPF_T	NC_020522_00040,NC_020522_00033,NC_020522_00042	-	-	Conjugative	3169	19698
CP003887	70170	33.8236	rep_cluster_650	002107__NC_021727_00037	MOBF	NC_021727_00078	MPF_F	NC_017848_00067,NC_017848_00037,NC_017848_00036,NC_017848_00035,NC_017848_00034,NC_017848_00032,NC_017848_00031,NC_017848_00043,NC_017848_00040,NC_017848_00044	-	-	Conjugative	1843	17630
CP003888	70167	33.8279	rep_cluster_650	002107__NC_021727_00037	MOBF	NC_021727_00078	MPF_F	NC_017848_00067,NC_017848_00037,NC_017848_00036,NC_017848_00035,NC_017848_00034,NC_017848_00032,NC_017848_00031,NC_017848_00043,NC_017848_00040,NC_017848_00044	-	-	Conjugative	1843	17630
CP003891	77895	32.2858	rep_cluster_169,rep_cluster_1721	001091__NC_009841_00034,001137__CP004861	-	-	MPF_T	NC_009841_00055	-	-	Non-mobilizable	2252	18273
CP003892	15189	35.6508	rep_cluster_899	002381__CP001908	-	-	-	-	-	-	Non-mobilizable	3177	19707
CP003893	8240	29.7451	rep_cluster_2006	001443__CP003893	-	-	-	-	-	-	Non-mobilizable	2251	18262
CP003894	7635	32.2069	rep_cluster_617	002066__NC_020243_00001	MOBP	NC_020243_00005	-	-	-	-	Mobilizable	656	13110
CP003895	6880	31.7587	-	-	MOBV	NC_018512_00005	-	-	-	-	Mobilizable	2480	18664
CP003896	5518	31.6238	-	-	MOBV	NC_018512_00005	-	-	-	-	Mobilizable	2478	18658
CP003897	2062	34.8206	rep_cluster_1434	000775__NC_017213	-	-	-	-	-	-	Non-mobilizable	3409	20017
CP003898	8513	30.7882	rep_cluster_617	002066__NC_020243_00001	MOBP	NC_020241_00008	-	-	-	-	Mobilizable	653	13099
CP003907	20139	47.0679	rep_cluster_1254	000562__KT346360_00001	-	-	-	-	-	-	Non-mobilizable	2633	18919
CP003908	20139	47.0927	rep_cluster_1254	000562__KT346360_00001	-	-	-	-	-	-	Non-mobilizable	2633	18920
CP003910	4153	51.529	rep_cluster_1433	000773__NC_022243_00001	MOBP	NC_022243_00008	-	-	-	-	Mobilizable	479	9992
CP003916	23610	45.7094	rep_cluster_510	001884__CP003916_00001	-	-	-	-	-	-	Non-mobilizable	3462	20102
CP003918	303282	41.4317	rep_cluster_1371	000701__NC_021718_00105	MOBP	NC_019394_00118	MPF_I	NC_019394_00097,NC_019394_00096,NC_019394_00086,NC_019394_00098,NC_019394_00072	-	-	Conjugative	2875	19242
CP003925	45973	61.3164	rep_cluster_1185	000468__NC_021920_00013	-	-	-	-	-	-	Non-mobilizable	2487	18671
CP003927	213808	56.1448	rep_cluster_1287	000605__CP003927_00025	MOBF	NC_019397_00110	MPF_I	NC_019397_00117,NC_019397_00141,NC_019397_00124,NC_019397_00135,NC_019397_00134	-	-	Conjugative	2362	18469
CP003934	175983	59.9785	rep_cluster_546	001918__NC_013545_00001	MOBF	NC_019846_00073	MPF_T	NC_017327_00231,NC_016814_00035,NC_017327_00230,NC_019313_00276,NC_009622_00075	-	-	Conjugative	2691	18993
CP003935	225725	58.5797	rep_cluster_492	001862__CP003935_00001	MOBF	NC_019847_00137	-	-	-	-	Mobilizable	2684	18986
CP003948	62874	33.1711	rep_cluster_1697	001099__NC_019777_00008	-	-	-	-	-	-	Non-mobilizable	3240	19785
CP003950	172218	64.8945	-	-	-	-	-	-	-	-	Non-mobilizable	4338	21120
CP003951	97588	63.887	rep_cluster_1533	000896__CP003951_00099	-	-	-	-	-	-	Non-mobilizable	4199	20973
CP003952	82420	65.4538	rep_cluster_313	001624__AP011117	-	-	-	-	-	-	Non-mobilizable	4339	21121
CP003953	62932	65.3817	-	-	-	-	-	-	-	-	Non-mobilizable	3132	19650
CP003954	95987	65.7131	-	-	-	-	-	-	-	-	Non-mobilizable	4341	21123
CP003955	45950	66.1393	rep_cluster_906	002392__CP003955_00009	-	-	-	-	-	-	Non-mobilizable	4376	21158
CP003956	37095	66.1841	-	-	-	-	-	-	-	-	Non-mobilizable	4342	21124
CP003957	158587	64.2051	-	-	-	-	-	-	-	-	Non-mobilizable	4031	20770
CP003958	39302	65.4598	-	-	-	-	-	-	-	-	Non-mobilizable	4340	21122
CP003960	3248	47.814	-	-	-	-	-	-	-	-	Non-mobilizable	3208	19740
CP003962	321653	56.768	rep_cluster_398	001720__CP003962	MOBF	NC_022739_00374	MPF_F	NC_022739_00360,NC_022739_00358,NC_022739_00368,NC_022739_00369,NC_022739_00378,NC_022739_00382,NC_022739_00373,NC_022739_00359,NC_022739_00376,NC_022739_00375,NC_022739_00374	-	-	Conjugative	3047	19536
CP003964	7499	36.2315	rep_cluster_308	001618__CP003964_00004	-	-	-	-	-	-	Non-mobilizable	985	15361
CP003966	7499	36.2315	rep_cluster_308	001618__CP003964_00004	-	-	-	-	-	-	Non-mobilizable	985	15361
CP003968	7416	32.5917	rep_cluster_1254	000563__CP015621_00010	-	-	-	-	-	-	Non-mobilizable	1789	17538
CP003970	7502	36.2437	rep_cluster_1583,rep_cluster_308	000959__NC_001372_00007,001618__CP003964_00004	-	-	-	-	-	-	Non-mobilizable	985	15356
CP003971	7502	36.2437	rep_cluster_1583,rep_cluster_308	000959__NC_001372_00007,001618__CP003964_00004	-	-	-	-	-	-	Non-mobilizable	985	15356
CP003980	3332	29.5318	rep_cluster_1017	000266__NC_022227_00004	-	-	-	-	-	-	Non-mobilizable	1130	15950
CP003981	2472	30.8252	rep_cluster_1947	001391__NC_019143_00002	-	-	-	-	-	-	Non-mobilizable	1226	16244
CP003986	36751	44.1593	rep_cluster_391	001716__CP003986_00014	-	-	-	-	-	-	Non-mobilizable	3179	19710
CP003988	237512	68.2606	rep_cluster_1974	001416__CP003988	-	-	-	-	-	-	Non-mobilizable	4377	21159
CP003991	104048	68.5184	rep_cluster_1982	001423__CP003991	MOBF	NC_021056_00077	MPF_T	NC_021056_00058	-	-	Conjugative	3158	19681
CP003994	3223	56.345	ColRNAI_rep_cluster_1987	000019__CP000651_00005	MOBP	NC_013090_00004	-	-	MOBP	CP018941	Mobilizable	154	1590
CP003995	5065	43.85	ColRNAI_rep_cluster_1987,rep_cluster_2050	000019__CP000651_00005,001473__CP024541	-	-	-	-	-	-	Non-mobilizable	17	33
CP003996	2459	49.207	-	-	-	-	-	-	-	-	Non-mobilizable	1003	15441
CP003997	45574	45.9802	IncX3,IncU	000221__NC_025130_00012,000211__KU963389_00011	MOBP	NC_020552_00059	MPF_T	NC_019157_00030,NC_023277_00163,NC_019157_00029,NC_019083_00030,NC_017624_00009	-	-	Conjugative	816	14479
CP003998	81071	51.1169	IncA/C2	000092__CP025470	MOBH	NC_012885_00072	MPF_F	NC_012885_00167,NC_009140_00071	MOBH	JQ319772	Conjugative	66	522
CP004000	295493	47.9453	IncH,rep_cluster_1150	000137__CP017986_00041,000430__CP020850	-	-	MPF_F	NC_023911_00309,NC_016980_00110,NC_018107_00235,NC_016980_00109,NC_016980_00099	-	-	Non-mobilizable	187	2085
CP004007	50245	39.8388	rep_cluster_522	001897__CP004007_00002	-	-	MPF_F	NC_006366_00029,NC_006366_00032,NC_006366_00019,NC_006366_00030,NC_006366_00021,NC_006366_00017,NC_006366_00024	-	-	Non-mobilizable	1986	17871
CP004026	24012	48.405	IncFII	000122__JQ418538	MOBF	NC_020306_00007	-	-	-	-	Mobilizable	591	12728
CP004028	17094	48.2684	-	-	-	-	-	-	-	-	Non-mobilizable	3178	19709
CP004030	27133	29.0384	rep_cluster_1701	001111__NC_020128_00032	-	-	-	-	-	-	Non-mobilizable	3217	19749
CP004031	39878	29.2191	rep_cluster_1706	001115__CP004031_00030	-	-	-	-	-	-	Non-mobilizable	3216	19748
CP004032	194613	32.9063	rep_cluster_300	001610__CP004032_00089	-	-	-	-	-	-	Non-mobilizable	3215	19747
CP004037	275840	63.4951	rep_cluster_647	002102__AP017658_00105	MOBQ	NC_020542_00048	MPF_T	NC_020542_00042,NC_015974_00107,NC_015595_00082,NC_020542_00231,NC_020542_00235,NC_020542_00229	-	-	Conjugative	1674	17235
CP004038	172140	62.5003	rep_cluster_697,rep_cluster_1319,rep_cluster_543	002163__CP004038_00121,000637__CP004038_00178,001916__CP009293_00342	MOBQ	NC_020562_00183	MPF_F	NC_020562_00052,NC_020562_00047,NC_009507_00291,NC_020562_00040,NC_020562_00043,NC_020562_00039,NC_020562_00037	-	-	Conjugative	1821	17596
CP004039	53841	62.9465	rep_cluster_754	002232__NC_019376_00020	-	-	MPF_F	NC_014005_00036,NC_020543_00014	-	-	Non-mobilizable	2700	19004
CP004040	43776	63.3109	rep_cluster_736	002213__CP005090_00001	-	-	MPF_T	NC_020544_00034	-	-	Non-mobilizable	2790	19136
CP004041	33183	63.0383	rep_cluster_1319	000637__CP004038_00178	MOBQ	NC_020562_00183	-	-	-	-	Mobilizable	1822	17597
CP004058	148711	52.9517	IncFIB,IncFII	000101__NZ_CP012345_00042,000114__CP015527	MOBF,MOBP	NC_007208_00043,NC_019097	MPF_F	NC_013437_00116,NC_022651_00077,NC_019002_00072,NC_017054_00095,NC_019094_00090,NC_017054_00098,NC_017054_00096,NC_021155_00062,NC_017054_00100,NC_019097_00056,NC_019112_00063,NC_014615_00033,NC_003277_00107	MOBP	HM021326	Conjugative	378	6122
CP004059	11067	61.7602	IncQ1	000192__AM183225_00009	MOBQ	NC_001740_00005	-	-	MOBQ	KU674895	Mobilizable	587	12688
CP004060	4675	50.9947	ColRNAI_rep_cluster_1987	000019__CP000651_00005	MOBP,MOBP	NC_001848_00006,NC_013090_00004	-	-	MOBP	HQ328804	Mobilizable	176	1999
CP004064	214319	35.9758	Inc18,rep_cluster_893	000086__KY579372_00014,002374__CP004064_00076	MOBP	NC_021995_00038	MPF_T	NC_020208_00096	-	-	Conjugative	1658	17195
CP004068	3707	31.1303	rep_cluster_716	002188__NC_022348	-	-	-	-	-	-	Non-mobilizable	960	15292
CP004070	77351	34.6589	rep_cluster_1721	001137__CP004861	-	-	-	-	-	-	Non-mobilizable	2067	17973
CP004071	76490	30.7779	rep_cluster_484	001844__CP010580	MOBQ	NC_011337_00008	MPF_T	NC_020239_00035	-	-	Conjugative	2270	18307
CP004072	71777	33.7643	rep_cluster_163	001026__NC_020240_00050	MOB_Unknown	DQ025752	MPF_T	NC_020240_00009	-	-	Conjugative	1565	17008
CP004073	11769	31.8124	rep_cluster_814	002297__NC_020250	-	-	-	-	-	-	Non-mobilizable	2273	18322
CP004074	8513	30.7882	rep_cluster_617	002066__NC_020243_00001	MOBP	NC_020241_00008	-	-	-	-	Mobilizable	653	13098
CP004075	8241	29.7294	rep_cluster_2006	001443__CP003893	-	-	-	-	-	-	Non-mobilizable	2251	18263
CP004076	7635	32.2069	rep_cluster_617	002066__NC_020243_00001	MOBP	NC_020243_00005	-	-	-	-	Mobilizable	656	13109
CP004087	117929	51.771	IncI1	000145__HE610900_00001	MOBP	NC_019097	MPF_I	NC_019097_00085,NC_019111_00038,NC_022267_00057,NC_019097_00075,NC_022267_00069,NC_019097_00056,NZ_CM001473_00069,NC_015965_00072,NC_023290_00086	MOBP	DQ916413	Conjugative	265	3309
CP004092	118136	57.2332	rep_cluster_574	001975__CP004092_00108	-	-	-	-	-	-	Non-mobilizable	2563	18792
CP004093	52134	49.1637	IncFIB	000098__NZ_CP012256_00011	-	-	-	-	-	-	Non-mobilizable	863	14767
CP004094	4422	54.0253	ColRNAI_rep_cluster_1987	000019__CP000651_00005	-	-	-	-	MOBP	CP008720	Mobilizable	127	962
CP004122	136188	29.3668	rep_cluster_1669	001070__CP004122_00001	-	-	-	-	-	-	Non-mobilizable	3189	19720
CP004124	6880	31.7587	-	-	MOBV	NC_009034_00002	-	-	-	-	Mobilizable	2480	18663
CP004125	8251	32.4203	rep_cluster_617	002066__NC_020243_00001	MOBP	NC_020243_00005	-	-	-	-	Mobilizable	657	13116
CP004126	9671	33.0369	-	-	MOBV	NC_018512_00005	-	-	-	-	Mobilizable	2478	18659
CP004127	11331	31.5771	rep_cluster_814	002298__JQ696952	-	-	-	-	-	-	Non-mobilizable	2271	18317
CP004128	15185	35.6536	rep_cluster_899	002381__CP001908	-	-	-	-	-	-	Non-mobilizable	3177	19708
CP004129	16206	33.3395	rep_cluster_1767	001188__CP010004	-	-	MPF_F	NC_020380_00009	-	-	Non-mobilizable	3176	19705
CP004130	39749	34.8512	-	-	-	-	-	-	-	-	Non-mobilizable	2342	18432
CP004131	63864	34.6831	rep_cluster_1721	001137__CP004861	-	-	-	-	-	-	Non-mobilizable	2067	17975
CP004132	68616	31.8133	rep_cluster_169,rep_cluster_1721	001091__NC_009841_00034,001137__CP004861	-	-	MPF_T	NC_020382_00070,NC_009841_00055	-	-	Non-mobilizable	2252	18271
CP004133	85134	33.2088	rep_cluster_1721,rep_cluster_920,rep_cluster_459	001137__CP004861,002410__CP003690,001806__CP020436_00025	-	-	-	-	-	-	Non-mobilizable	2516	18703
CP004134	107431	31.046	rep_cluster_484,rep_cluster_1721	001844__CP010580,001137__CP004861	MOBQ	NC_011337_00008	MPF_T	NC_020239_00035	-	-	Conjugative	2270	18304
CP004135	233730	32.713	rep_cluster_125,rep_cluster_1721	000558__CP013279,001137__CP004861	-	-	MPF_unknown	NC_017203_00099	-	-	Non-mobilizable	1472	16853
CP004136	285459	33.0223	rep_cluster_125,rep_cluster_1721	000558__CP013279,001137__CP004861	-	-	MPF_unknown	NC_017203_00099	-	-	Non-mobilizable	1473	16857
CP004137	328151	32.5914	rep_cluster_1721	001137__CP004861	-	-	-	-	-	-	Non-mobilizable	3175	19704
CP004351	2461	56.7655	rep_cluster_1366	000685__NC_011030_00002	-	-	-	-	-	-	Non-mobilizable	2926	19301
CP004352	16264	55.0787	-	-	MOBF	NC_009128_00017	-	-	-	-	Mobilizable	2488	18672
CP004355	4109	54.4171	rep_cluster_265	001542__CP004355	-	-	-	-	-	-	Non-mobilizable	1839	17621
CP004356	85023	54.3771	rep_cluster_1076	000324__CP004356_00036	MOBF	NC_020553_00069	MPF_T	NC_020553_00066	-	-	Conjugative	3168	19697
CP004359	110967	41.6142	rep_cluster_718	002191__CP004359_00001	MOBP	NC_020524_00069	-	-	-	-	Mobilizable	1782	17526
CP004361	5531	55.7585	rep_cluster_1934	001374__CP004361	MOBQ	NC_016900_00001	-	-	-	-	Mobilizable	3077	19587
CP004362	2216	56.9946	rep_cluster_1929	001368__NC_022074_00001	-	-	-	-	-	-	Non-mobilizable	3079	19591
CP004363	26296	59.0204	rep_cluster_1140	000419__CP004363_00026	MOBQ	NC_016028_00030	-	-	-	-	Mobilizable	1251	16350
CP004364	87176	59.2158	rep_cluster_1140,rep_cluster_848	000419__CP004363_00026,002329__NC_021992_00012	MOBQ	NC_016028_00030	-	-	-	-	Mobilizable	1251	16352
CP004365	336138	58.0494	rep_cluster_1537	000902__CP004365_00195	MOBF	NC_016037_00051	MPF_I	NC_016037_00083,NC_016037_00057,NC_016037_00064,NC_016037_00084	-	-	Conjugative	2262	18294
CP004366	53081	52.5499	IncN	000155__CP018649	MOBF	NC_015599_00019	MPF_T	NC_008612_00190,NC_011617_00041,NC_009131_00030,NC_007682_00044,NC_014368_00014,NC_022375_00024	MOBF	NZ_CP015914	Conjugative	1045	15688
CP004367	54605	52.9127	IncN	000155__CP018649	MOBF	NC_015599_00019	MPF_T	NC_008612_00190,NC_011617_00041,NC_009131_00030,NC_007682_00044,NC_014368_00014,NC_022375_00024	MOBF	NZ_CP015914	Conjugative	1045	15686
CP004375	172814	64.1823	rep_cluster_1566	000936__CP004375_00182	MOBF	NC_021278_00163	-	-	-	-	Mobilizable	1584	17035
CP004376	97240	62.9031	-	-	MOBF	NC_021279_00070	-	-	-	-	Mobilizable	2199	18197
CP004394	155183	68.126	rep_cluster_964,rep_cluster_634	002450__CP004394_00123,002084__CP004394_00001	-	-	-	-	-	-	Non-mobilizable	4255	21035
CP004395	135821	60.5356	rep_cluster_579	001982__CP004395_00001	MOBP	NC_023148_00033	MPF_T	NC_023148_00034,NC_009955_00053,NC_004574_00087,NC_008042_00056,NC_009955_00049	-	-	Conjugative	1521	16933
CP004396	122964	59.9826	rep_cluster_231	001501__CP012662_00089	MOBP	NC_011960_00023	MPF_T	NC_022050_00036,NC_008042_00056	-	-	Conjugative	1908	17776
CP004397	19262	59.1216	rep_cluster_914	002400__CP004397_00001	MOBQ	NC_008388_00006	-	-	-	-	Mobilizable	1862	17691
CP004398	7053	59.6626	-	-	-	-	-	-	-	-	Non-mobilizable	3731	20437
CP004400	64118	61.5521	rep_cluster_429,rep_cluster_461	001763__NC_003922_00014,001811__CP013007_00019	MOBF	NC_017558_00016	MPF_T	NC_005240_00006,NC_003922_00039,NC_007506_00022,NC_005240_00012,NC_017558_00032	-	-	Conjugative	1637	17143
CP004401	47151	61.7802	rep_cluster_2042	001468__CP004401	MOBP	NC_020798_00016	MPF_T	NC_010509_00039,NC_010509_00036,NC_010509_00042,NC_020798_00025	-	-	Conjugative	1645	17167
CP004402	31801	61.9006	rep_cluster_429	001763__NC_003922_00014	-	-	-	-	-	-	Non-mobilizable	1636	17136
CP004407	9253	37.3717	-	-	-	-	-	-	-	-	Non-mobilizable	1756	17459
CP004408	2062	38.2153	rep_cluster_689	002155__NC_001370_00001	-	-	-	-	-	-	Non-mobilizable	2655	18950
CP004847	200847	42.9227	rep_cluster_1331	000650__CP004847_00158	-	-	-	-	-	-	Non-mobilizable	2876	19244
CP004850	303282	41.4317	rep_cluster_1371	000701__NC_021718_00105	MOBP	NC_019394_00118	MPF_I	NC_019394_00097,NC_019394_00096,NC_019394_00086,NC_019394_00098,NC_019394_00072	-	-	Conjugative	2875	19242
CP004854	303282	41.4317	rep_cluster_1371	000701__NC_021718_00105	MOBP	NC_019394_00118	MPF_I	NC_019394_00097,NC_019394_00096,NC_019394_00086,NC_019394_00098,NC_019394_00072	-	-	Conjugative	2875	19242
CP004857	4773	53.3208	ColRNAI_rep_cluster_1987	000019__CP000651_00005	MOBP	NC_013090_00004	-	-	MOBP	NC_019134	Mobilizable	145	1154
CP004859	2062	34.8206	rep_cluster_1434	000775__NC_017213	-	-	-	-	-	-	Non-mobilizable	3409	20020
CP004861	293574	33.1702	rep_cluster_125,rep_cluster_1721	000558__CP013279,001137__CP004861	-	-	MPF_unknown	NC_018501_00133,NC_017203_00099	-	-	Non-mobilizable	1473	16854
CP004862	53838	34.4311	rep_cluster_1721	001137__CP004861	-	-	-	-	-	-	Non-mobilizable	2067	17978
CP004863	11769	31.7869	rep_cluster_814	002297__NC_020250	-	-	-	-	-	-	Non-mobilizable	2273	18323
CP004864	8513	30.7882	rep_cluster_617	002066__NC_020243_00001	MOBP	NC_020241_00008	-	-	-	-	Mobilizable	653	13101
CP004865	8240	29.733	rep_cluster_2006	001443__CP003893	-	-	-	-	-	-	Non-mobilizable	2251	18264
CP004866	7921	32.3318	rep_cluster_268	001545__CP007609	MOBP	NC_020243_00005	-	-	-	-	Mobilizable	654	13105
CP004867	7635	32.2069	rep_cluster_617	002066__NC_020243_00001	MOBP	NC_020243_00005	-	-	-	-	Mobilizable	656	13112
CP004868	94568	31.4483	rep_cluster_484,rep_cluster_1721	001844__CP010580,001137__CP004861	MOBQ	NC_011337_00008	MPF_T	NC_020239_00035	-	-	Conjugative	2270	18308
CP004869	67159	32.4335	rep_cluster_169,rep_cluster_1721	001091__NC_009841_00034,001137__CP004861	-	-	MPF_T	NC_020382_00070,NC_009841_00055	-	-	Non-mobilizable	2252	18279
CP004871	46634	35.4355	rep_cluster_757	002235__CP010006	-	-	-	-	-	-	Non-mobilizable	2019	17910
CP004872	64522	31.8651	rep_cluster_169,rep_cluster_1721	001091__NC_009841_00034,001137__CP004861	-	-	MPF_T	NC_020382_00070,NC_009841_00055	-	-	Non-mobilizable	2252	18280
CP004873	65873	34.7806	rep_cluster_1721	001137__CP004861	-	-	-	-	-	-	Non-mobilizable	2067	17976
CP004874	74480	33.7044	rep_cluster_163	001026__NC_020240_00050	MOBP,MOB_Unknown	NC_012655_00001,DQ025752	MPF_T	NC_020240_00009	-	-	Conjugative	1566	17011
CP004875	95983	31.4681	rep_cluster_484,rep_cluster_1721	001844__CP010580,001137__CP004861	MOBQ	NC_011337_00008	MPF_T	NC_020239_00035	-	-	Conjugative	2270	18312
CP004876	299843	33.2407	rep_cluster_125,rep_cluster_1721	000558__CP013279,001137__CP004861	-	-	-	-	-	-	Non-mobilizable	1473	16855
CP004878	2062	34.8206	rep_cluster_1434	000775__NC_017213	-	-	-	-	-	-	Non-mobilizable	3409	20021
CP004879	7635	32.2069	rep_cluster_617	002066__NC_020243_00001	MOBP	NC_020243_00005	-	-	-	-	Mobilizable	656	13113
CP004880	8240	29.733	rep_cluster_2006	001443__CP003893	-	-	-	-	-	-	Non-mobilizable	2251	18264
CP004881	8513	30.9174	rep_cluster_617	002066__NC_020243_00001	MOBP	NC_020241_00008	-	-	-	-	Mobilizable	653	13103
CP004882	14870	40.1076	-	-	-	-	-	-	-	-	Non-mobilizable	3451	20090
CP004883	14721	31.0033	rep_cluster_30	001608__NC_010177	-	-	-	-	-	-	Non-mobilizable	2273	18327
CP005075	11138	23.0113	-	-	-	-	-	-	-	-	Non-mobilizable	3098	19610
CP005086	195308	59.8424	-	-	-	-	-	-	-	-	Non-mobilizable	4175	20943
[truncated: 9,857 more rows]
